# Supplementary material for: Freeze-drying: an alternative method for the analysis of volatile organic compounds in the headspace of urine samples using solid phase micro-extraction coupled to gas chromatography - mass spectrometry
Source: Chem Cent J. 2016 Mar 1;10:9. doi: 10.1186/s13065-016-0155-2 (PMC4772446; doi:10.1186/s13065-016-0155-2)
Supplement: Supplementary file 1 — 10.1186/s13065-016-0155-2 Air contaminants. This csv file contains the metabolites found as air contaminants. These metabolites were detected in laboratory air samples analysed by SPME-GC-MS. This file can be visualised using a text editor. [file 13065_2016_155_MOESM1_ESM.csv]

	Name	140810_LAB_AIR_1	140810_LAB_AIR_2	140810_LAB_AIR_3	140816_LAB_AIR_1	140816_LAB_AIR_2	140817_LAB_AIR_1	140817_LAB_AIR_2	140818_LAB_AIR_3	140818_LAB_AIR_4	140819_LAB_AIR_1	140819_LAB_AIR_2	140820_LAB_AIR_1	140821_LAB_AIR_1	140821_LAB_AIR_2	140822_LAB_AIR_1	140822_LAB_AIR_2	140823_LAB_AIR_1	140823_LAB_AIR_2	140824_LAB_AIR_1	140824_LAB_AIR_2	140825_LAB_AIR_1	140825_LAB_AIR_2
178	17.35_Toluene_64	1141952	345424	191792	1273024	250080	1135168	351904	NA	NA	496272	322864	NA	1462272	252368	NA	NA	313008	345264	NA	NA	NA	NA
187	6.90_Ethanol_93	13012992	3675136	3182592	59998208	15346688	41615360	15875072	14247936	12968960	67440640	113967104	21456896	120287232	42807296	30111744	16901120	20974592	20984832	63516672	37711872	55726080	42110976
191	7.70_Acetone_93	891456	NA	348384	1630592	935680	1356352	689152	732544	NA	1187840	1329088	954112	1597568	NA	NA	NA	823168	720192	NA	892992	NA	922496
193	7.93_Isopropyl Alcohol_79.5	1130560	389552	NA	4388096	2229760	2829056	2015424	3323904	3909632	7897856	21368832	7884032	7591680	4601600	17716224	18615296	17973248	20610048	17503232	18196480	9270272	11718656
