# Supplementary material for: Freeze-drying: an alternative method for the analysis of volatile organic compounds in the headspace of urine samples using solid phase micro-extraction coupled to gas chromatography - mass spectrometry
Source: Chem Cent J. 2016 Mar 1;10:9. doi: 10.1186/s13065-016-0155-2 (PMC4772446; doi:10.1186/s13065-016-0155-2)
Supplement: Supplementary file 2 — 10.1186/s13065-016-0155-2 Mass spectral library for processing reference solution. This msl file is the AMDIS library containing the compounds present in the reference solution used in this study. This file can be visualised using a text editor or it can be loaded into AMDIS software. Please see the user manual provided with AMDIS to obtain all the necessary information to load a new library. [file 13065_2016_155_MOESM2_ESM.msl]

NAME:14.73_2-Pentanone
CASNO:140810~2-N1002
RI:
RW:
RT:14.734
COMMENT: 14.7341 min 140810_REF_SOL_5_2
SOURCE:C:\URINEPAPER\libReferenceSolution.msl
NUM PEAKS:  47 
( 14    3) ( 15   26) ( 16    1) ( 18    1) ( 25    1) 
( 26   13) ( 27   68) ( 28   15) ( 29   13) ( 30    1) 
( 31    1) ( 37    4) ( 38   10) ( 39   57) ( 40    8) 
( 41   97) ( 42   48) ( 43 1000) ( 44   23) ( 45    7) 
( 49    1) ( 50    5) ( 51    4) ( 52    1) ( 53    8) 
( 54    1) ( 55    9) ( 56    2) ( 57    6) ( 58  117) 
( 59    4) ( 60    1) ( 61    1) ( 62    2) ( 63    2) 
( 65    2) ( 66    1) ( 67    5) ( 68    2) ( 69    3) 
( 70    1) ( 71  128) ( 72    5) ( 85    1) ( 86  259) 
( 87   15) ( 88    1) 

NAME:17.20_Pyridine
CASNO:140810~2-N1004
RI:
RW:
RT:17.209
COMMENT: 17.2091 min 140810_REF_SOL_5_2
SOURCE:C:\URINEPAPER\libReferenceSolution.msl
NUM PEAKS:  38 
( 12    1) ( 13    1) ( 14    1) ( 17    1) ( 18    4) 
( 24    1) ( 25    8) ( 26   67) ( 27   21) ( 28   26) 
( 29    1) ( 32    1) ( 36    4) ( 37   20) ( 38   29) 
( 39   69) ( 41    1) ( 48    7) ( 49   47) ( 50  246) 
( 51  336) ( 52  769) ( 53   88) ( 54    4) ( 60    1) 
( 61    2) ( 62    3) ( 63    3) ( 64    5) ( 74    5) 
( 75   25) ( 76   18) ( 77    4) ( 78  134) ( 79 1000) 
( 80   58) ( 81    2) ( 82    1) 

NAME:26.61_Benzaldehyde
CASNO:140810~2-N1006
RI:
RW:
RT:26.615
COMMENT: 26.6150 min 140810_REF_SOL_5_2
SOURCE:C:\URINEPAPER\libReferenceSolution.msl
NUM PEAKS:  50 
( 25    2) ( 26   14) ( 27   34) ( 28   12) ( 29   40) 
( 30    1) ( 36    3) ( 37   35) ( 38   52) ( 39   78) 
( 40    3) ( 43    5) ( 44    1) ( 48    3) ( 49   30) 
( 50  256) ( 51  474) ( 52  121) ( 53   27) ( 54    1) 
( 55    1) ( 60    4) ( 61   16) ( 62   21) ( 63   30) 
( 64    3) ( 65    1) ( 66    1) ( 72    2) ( 73   27) 
( 74  108) ( 75   49) ( 76   59) ( 77 1000) ( 78  220) 
( 79   13) ( 80    1) ( 84    2) ( 85    6) ( 86    6) 
( 87    3) ( 88    1) ( 89    7) ( 90    1) (105  965) 
(106  988) (107   89) (108    8) (109    1) (155    2) 

NAME:39.56_Indole
CASNO:140810~2-N1008
RI:
RW:
RT:39.570
COMMENT: 39.5698 min 140810_REF_SOL_5_2
SOURCE:C:\URINEPAPER\libReferenceSolution.msl
NUM PEAKS:  57 
( 26    3) ( 27    5) ( 28   18) ( 36    1) ( 37   10) 
( 38   19) ( 39   43) ( 40    7) ( 41    5) ( 42    1) 
( 43    5) ( 48    1) ( 49    4) ( 50   29) ( 51   30) 
( 52   17) ( 53    2) ( 54    1) ( 57   15) ( 58  106) 
( 59    4) ( 60    2) ( 61   22) ( 62   61) ( 63  136) 
( 64   42) ( 65   13) ( 66    3) ( 67    2) ( 73    2) 
( 74   10) ( 75    8) ( 76    7) ( 77    4) ( 78    7) 
( 79    1) ( 84    2) ( 85    8) ( 86   15) ( 87   18) 
( 88   17) ( 89  334) ( 90  408) ( 91   34) ( 92    2) 
( 98    1) ( 99    1) (102    1) (111    1) (112    1) 
(114    8) (115    7) (116   84) (117 1000) (118   86) 
(119    4) (120    1) 
