# Supplementary material for: Freeze-drying: an alternative method for the analysis of volatile organic compounds in the headspace of urine samples using solid phase micro-extraction coupled to gas chromatography - mass spectrometry
Source: Chem Cent J. 2016 Mar 1;10:9. doi: 10.1186/s13065-016-0155-2 (PMC4772446; doi:10.1186/s13065-016-0155-2)
Supplement: Supplementary file 3 — 10.1186/s13065-016-0155-2 Mass spectral library for processing urine samples. This msl file is the AMDIS library built to identify compounds in the urine samples analysed in this study. This library was built using NIST mass spectral library version 2.0, 2011. This file can be visualised using a text editor or it can be loaded into AMDIS software. Please see the user manual provided with AMDIS to obtain all the necessary information to load a new library. [file 13065_2016_155_MOESM3_ESM.msl]

NAME:7.70_Acetone_93
CASNO:140816~1-N1002
RI:
RW:
RT:7.698
COMMENT: 7.6977 min 140816_4ML_FRESH_RAPHA_1
SOURCE:C:\PROGRAM FILES (X86)\NISTMS\AMDIS32\LIB\140901_urine_lib_paper.msl
NUM PEAKS:  23 
( 13    2) ( 14   12) ( 15   57) ( 25    5) ( 26   24) 
( 27   34) ( 29   18) ( 31    2) ( 36    3) ( 37   15) 
( 38   20) ( 39   39) ( 40   11) ( 41   23) ( 42   74) 
( 43 1000) ( 44   27) ( 45    3) ( 53    4) ( 55    3) 
( 57    9) ( 58  353) ( 59   13) 

NAME:14.70_2-Pentanone_88
CASNO:140816~1-N1004
RI:
RW:
RT:14.698
COMMENT: 14.6984 min 140816_4ML_FRESH_RAPHA_1
SOURCE:C:\PROGRAM FILES (X86)\NISTMS\AMDIS32\LIB\140901_urine_lib_paper.msl
NUM PEAKS:  23 
( 15   22) ( 26   10) ( 27   53) ( 29   11) ( 37    4) 
( 38   10) ( 39   59) ( 40   11) ( 41  114) ( 42   51) 
( 43 1000) ( 44   28) ( 45    6) ( 50    3) ( 53    7) 
( 55   11) ( 57    4) ( 58   78) ( 59    3) ( 69    3) 
( 71   84) ( 86  172) ( 87    9) 

NAME:18.58_3-Hexanone_71
CASNO:140816~1-N1006
RI:
RW:
RT:18.584
COMMENT: 18.5844 min 140816_4ML_FRESH_RAPHA_1
SOURCE:C:\PROGRAM FILES (X86)\NISTMS\AMDIS32\LIB\140901_urine_lib_paper.msl
NUM PEAKS:  12 
( 27  203) ( 29  221) ( 39  122) ( 41  263) ( 42   99) 
( 43  996) ( 55   45) ( 57 1000) ( 71  569) ( 72   28) 
(100  349) (101   12) 

NAME:19.12_pyrrole_90
CASNO:140816~1-N1008
RI:
RW:
RT:19.115
COMMENT: 19.1151 min 140816_4ML_FRESH_RAPHA_1
SOURCE:C:\PROGRAM FILES (X86)\NISTMS\AMDIS32\LIB\140901_urine_lib_paper.msl
NUM PEAKS:  25 
( 26   14) ( 28  146) ( 33   28) ( 36    9) ( 37   72) 
( 38  127) ( 39  390) ( 40  360) ( 41  450) ( 42   10) 
( 49    3) ( 50    7) ( 51    9) ( 52   24) ( 62    4) 
( 63    9) ( 64   12) ( 65    7) ( 66   70) ( 67 1000) 
( 68   53) ( 75    8) (133   28) (149   31) (150    2) 

NAME:22.05_4-Heptanone_74
CASNO:140816~1-N1010
RI:
RW:
RT:22.054
COMMENT: 22.0542 min 140816_4ML_FRESH_RAPHA_1
SOURCE:C:\PROGRAM FILES (X86)\NISTMS\AMDIS32\LIB\140901_urine_lib_paper.msl
NUM PEAKS:  31 
( 15    9) ( 26    9) ( 27  111) ( 29   28) ( 31    2) 
( 38    9) ( 39   99) ( 40   16) ( 41  248) ( 42   67) 
( 43 1000) ( 44   37) ( 51    4) ( 53   10) ( 55   41) 
( 56    6) ( 57   20) ( 58   86) ( 59    2) ( 65    2) 
( 67    6) ( 69   13) ( 70   14) ( 71  910) ( 72   41) 
( 73    2) ( 81    3) ( 86   15) ( 99   25) (114  249) 
(115   21) 

NAME:21.57_Benzene, 1,3-dimethyl_36
CASNO:140816~1-N1012
RI:
RW:
RT:21.572
COMMENT: 21.5715 min 140816_4ML_FRESH_RAPHA_1
SOURCE:C:\PROGRAM FILES (X86)\NISTMS\AMDIS32\LIB\140901_urine_lib_paper.msl
NUM PEAKS:  12 
( 39  105) ( 50   53) ( 51  192) ( 52   78) ( 65   98) 
( 77  180) ( 78   62) ( 91  866) (103   80) (105  240) 
(106 1000) (107   37) 

NAME:25.29_Heptane, 2,2,4,6,6-pentamethyl_45
CASNO:140816~1-N1014
RI:
RW:
RT:25.292
COMMENT: 25.2920 min 140816_4ML_FRESH_RAPHA_1
SOURCE:C:\PROGRAM FILES (X86)\NISTMS\AMDIS32\LIB\140901_urine_lib_paper.msl
NUM PEAKS:  25 
( 27   14) ( 29   42) ( 39   27) ( 41  166) ( 42   12) 
( 43   86) ( 53   12) ( 55   68) ( 56  433) ( 57 1000) 
( 58   47) ( 67    8) ( 69   25) ( 70   18) ( 71   62) 
( 83   15) ( 85   46) ( 97   25) ( 99   60) (112   52) 
(113   35) (155    4) (193   53) (194    8) (209   32) 

NAME:27.72_Eucalyptol_74
CASNO:140816~1-N1020
RI:
RW:
RT:27.719
COMMENT: 27.7194 min 140816_4ML_FRESH_RAPHA_1
SOURCE:C:\PROGRAM FILES (X86)\NISTMS\AMDIS32\LIB\140901_urine_lib_paper.msl
NUM PEAKS:  28 
( 27   82) ( 39  222) ( 41  315) ( 43 1000) ( 53  127) 
( 55  365) ( 56   88) ( 58  165) ( 59  156) ( 67  273) 
( 68  233) ( 69  446) ( 71  466) ( 81  540) ( 83  199) 
( 84  439) ( 91  112) ( 93  461) ( 94  155) ( 95  145) 
( 96  227) (108  532) (109   41) (111  418) (125   33) 
(136   50) (139  328) (154  357) 

NAME:35.20_column_bleed
CASNO:140816~1-N1022
RI:
RW:
RT:35.201
COMMENT: 35.2008 min 140816_4ML_FRESH_RAPHA_1
SOURCE:C:\PROGRAM FILES (X86)\NISTMS\AMDIS32\LIB\140901_urine_lib_paper.msl
NUM PEAKS:  47 
( 45   60) ( 59   66) ( 72    2) ( 73 1000) ( 74   86) 
( 75   39) ( 85    5) ( 87   10) (117   16) (131   10) 
(133   24) (147  198) (148   34) (149   16) (177    3) 
(191   32) (193   18) (194    1) (207   60) (208   11) 
(209    5) (223    6) (237    5) (249   17) (251   27) 
(252    3) (253    6) (265    5) (267   17) (295   14) 
(296    2) (309    1) (311   16) (312    4) (313    2) 
(323    4) (324    1) (325  178) (326   55) (327   41) 
(328    8) (339    2) (341  643) (342  215) (343  144) 
(344   36) (345   13) 

NAME:29.80_column_bleed
CASNO:140816~1-N1024
RI:
RW:
RT:29.799
COMMENT: 29.7992 min 140816_4ML_FRESH_RAPHA_1
SOURCE:C:\PROGRAM FILES (X86)\NISTMS\AMDIS32\LIB\140901_urine_lib_paper.msl
NUM PEAKS:  54 
( 45   58) ( 59   60) ( 60    3) ( 61    3) ( 73 1000) 
( 74   82) ( 75   45) ( 85    5) ( 87    9) (119    6) 
(125   11) (126    5) (133   15) (147    4) (154   39) 
(155   17) (162   23) (163   18) (170   15) (177   16) 
(179   27) (191   38) (192   10) (193   43) (194    7) 
(203    8) (205   17) (207   28) (223   27) (224    3) 
(237   23) (249   40) (250    9) (251   64) (252   19) 
(253   25) (254    2) (263    5) (265   10) (267  540) 
(268  139) (269   92) (270   21) (271    4) (281    7) 
(293    2) (309    3) (323   28) (324    7) (325   17) 
(326    2) (339   33) (340   10) (341    8) 

NAME:36.26_3-Isopropylbenzaldehyde_39
CASNO:140816~1-N1026
RI:
RW:
RT:36.262
COMMENT: 36.2617 min 140816_4ML_FRESH_RAPHA_1
SOURCE:C:\PROGRAM FILES (X86)\NISTMS\AMDIS32\LIB\140901_urine_lib_paper.msl
NUM PEAKS:  21 
( 27   67) ( 39  222) ( 41  132) ( 50   81) ( 51  318) 
( 63  104) ( 65  144) ( 77  563) ( 78  128) ( 79  272) 
( 91  340) (103  311) (104   78) (105  950) (106   63) 
(115  127) (117   70) (119 1000) (120   88) (133  385) 
(148  789) 

NAME:40.19_column_bleed
CASNO:140816~1-N1028
RI:
RW:
RT:40.188
COMMENT: 40.1877 min 140816_4ML_FRESH_RAPHA_1
SOURCE:C:\PROGRAM FILES (X86)\NISTMS\AMDIS32\LIB\140901_urine_lib_paper.msl
NUM PEAKS:  8 
( 73 1000) (147  633) (281  618) (282  173) (283  102) 
(327  276) (328   36) (341   71) 

NAME:11.14_2-Butanone_92
CASNO:140816~1-N1030
RI:
RW:
RT:11.141
COMMENT: 11.1410 min 140816_4ML_FRESH_RAPHA_1
SOURCE:C:\PROGRAM FILES (X86)\NISTMS\AMDIS32\LIB\140901_urine_lib_paper.msl
NUM PEAKS:  6 
( 27   74) ( 29   91) ( 42   68) ( 43 1000) ( 57   90) 
( 72  205) 

NAME:20.80_3-Pentanone, 2,2-dimethyl_75
CASNO:140816~1-N1032
RI:
RW:
RT:20.803
COMMENT: 20.8028 min 140816_4ML_FRESH_RAPHA_1
SOURCE:C:\PROGRAM FILES (X86)\NISTMS\AMDIS32\LIB\140901_urine_lib_paper.msl
NUM PEAKS:  7 
( 27   70) ( 29  162) ( 41  202) ( 56   73) ( 57 1000) 
( 85   40) (114   95) 

NAME:22.69_Benzene, 1,3-dimethyl_31
CASNO:140816~1-N1034
RI:
RW:
RT:22.691
COMMENT: 22.6905 min 140816_4ML_FRESH_RAPHA_1
SOURCE:C:\PROGRAM FILES (X86)\NISTMS\AMDIS32\LIB\140901_urine_lib_paper.msl
NUM PEAKS:  4 
( 77  129) ( 91 1000) (105  212) (106  632) 

NAME:24.67_Benzene, (1-nitropropyl)_56
CASNO:140816~1-N1036
RI:
RW:
RT:24.667
COMMENT: 24.6667 min 140816_4ML_FRESH_RAPHA_1
SOURCE:C:\PROGRAM FILES (X86)\NISTMS\AMDIS32\LIB\140901_urine_lib_paper.msl
NUM PEAKS:  10 
( 39  122) ( 41  184) ( 56   76) ( 65   93) ( 78   91) 
( 79   62) ( 91 1000) (117   98) (119  332) (134   58) 

NAME:24.35_column_bleed
CASNO:140816~1-N1038
RI:
RW:
RT:24.347
COMMENT: 24.3466 min 140816_4ML_FRESH_RAPHA_1
SOURCE:C:\PROGRAM FILES (X86)\NISTMS\AMDIS32\LIB\140901_urine_lib_paper.msl
NUM PEAKS:  44 
( 45   14) ( 59   12) ( 73   62) ( 74    4) ( 75    8) 
( 96    8) (103   17) (110    4) (111    5) (118    8) 
(119   20) (125   45) (133  118) (134   24) (147    5) 
(161    2) (163   15) (165    8) (177   27) (178    3) 
(179   23) (189    5) (191   73) (192   19) (193   81) 
(194   13) (195    6) (203   10) (205   32) (208   14) 
(209    6) (235   10) (249   88) (250   25) (251   29) 
(252    4) (265   94) (266   32) (267   25) (281 1000) 
(282  282) (283  177) (284   42) (285    9) 

NAME:18.02_column_bleed
CASNO:140816~1-N1040
RI:
RW:
RT:18.019
COMMENT: 18.0191 min 140816_4ML_FRESH_RAPHA_2
SOURCE:C:\PROGRAM FILES (X86)\NISTMS\AMDIS32\LIB\140901_urine_lib_paper.msl
NUM PEAKS:  25 
( 32   73) ( 73   10) ( 75   12) ( 81    6) ( 96   90) 
( 97   26) (103   25) (104    7) (115   33) (117    7) 
(133  126) (134   15) (147   21) (163   17) (165   10) 
(176   12) (178    8) (189    2) (191  135) (193   61) 
(194    6) (207 1000) (208  377) (209   81) (210   16) 

NAME:25.28_column_bleed
CASNO:140816~1-N1042
RI:
RW:
RT:25.282
COMMENT: 25.2824 min 140816_4ML_FRESH_RAPHA_2
SOURCE:C:\PROGRAM FILES (X86)\NISTMS\AMDIS32\LIB\140901_urine_lib_paper.msl
NUM PEAKS:  9 
( 41  195) ( 55   70) ( 56  461) ( 57 1000) ( 97  131) 
(193  685) (194   85) (195   43) (209  474) 

NAME:6.90_Ethanol_93
CASNO:140817~1-N1002
RI:
RW:
RT:6.895
COMMENT: 6.8954 min 140817_4ML_FREEZE_DRY_URINE_RAPHA_1
SOURCE:C:\PROGRAM FILES (X86)\NISTMS\AMDIS32\LIB\140901_urine_lib_paper.msl
NUM PEAKS:  15 
( 15   66) ( 19   39) ( 25   18) ( 26   93) ( 27  225) 
( 29  283) ( 30   59) ( 31  937) ( 41   27) ( 42   74) 
( 43  203) ( 44   61) ( 45 1000) ( 46  475) ( 47   21) 

NAME:8.28_Acetic anhydride_62
CASNO:140817~1-N1004
RI:
RW:
RT:8.284
COMMENT: 8.2844 min 140817_4ML_FREEZE_DRY_URINE_RAPHA_1
SOURCE:C:\PROGRAM FILES (X86)\NISTMS\AMDIS32\LIB\140901_urine_lib_paper.msl
NUM PEAKS:  7 
( 13   10) ( 27   43) ( 31   13) ( 37   21) ( 42  125) 
( 43 1000) ( 55    9) 

NAME:10.44_Furan, 2-methyl_56
CASNO:140817~1-N1006
RI:
RW:
RT:10.442
COMMENT: 10.4423 min 140817_4ML_FREEZE_DRY_URINE_RAPHA_1
SOURCE:C:\PROGRAM FILES (X86)\NISTMS\AMDIS32\LIB\140901_urine_lib_paper.msl
NUM PEAKS:  10 
( 27  127) ( 38   45) ( 39  317) ( 50  165) ( 51  207) 
( 52  102) ( 53  782) ( 54  181) ( 81  649) ( 82 1000) 

NAME:10.82_2,3-Butanedione_73
CASNO:140817~1-N1008
RI:
RW:
RT:10.821
COMMENT: 10.8214 min 140817_4ML_FREEZE_DRY_URINE_RAPHA_1
SOURCE:C:\PROGRAM FILES (X86)\NISTMS\AMDIS32\LIB\140901_urine_lib_paper.msl
NUM PEAKS:  9 
( 14   23) ( 15   86) ( 26   16) ( 42   72) ( 43 1000) 
( 44   27) ( 55   83) ( 70   25) ( 86  174) 

NAME:13.23_Acetic acid_92
CASNO:140817~1-N1010
RI:
RW:
RT:13.235
COMMENT: 13.2349 min 140817_4ML_FREEZE_DRY_URINE_RAPHA_1
SOURCE:C:\PROGRAM FILES (X86)\NISTMS\AMDIS32\LIB\140901_urine_lib_paper.msl
NUM PEAKS:  23 
( 12    4) ( 13   18) ( 14   45) ( 15  154) ( 16   28) 
( 17   13) ( 18   25) ( 25    6) ( 26    7) ( 28   35) 
( 29   75) ( 31   28) ( 40   11) ( 41   45) ( 42  160) 
( 43 1000) ( 44   97) ( 45  953) ( 46   10) ( 47    5) 
( 60  882) ( 61   21) ( 62    3) 

NAME:14.40_Furan, 2,5-dimethyl_94
CASNO:140817~1-N1012
RI:
RW:
RT:14.402
COMMENT: 14.4018 min 140817_4ML_FREEZE_DRY_URINE_RAPHA_1
SOURCE:C:\PROGRAM FILES (X86)\NISTMS\AMDIS32\LIB\140901_urine_lib_paper.msl
NUM PEAKS:  32 
( 15   32) ( 26   23) ( 27   74) ( 37   12) ( 38   21) 
( 39   73) ( 40   16) ( 41   63) ( 42   34) ( 43  575) 
( 49   19) ( 50  133) ( 51  178) ( 52   95) ( 53  644) 
( 54   45) ( 55   20) ( 62    9) ( 63   11) ( 65   60) 
( 66   18) ( 67   92) ( 68    8) ( 77   14) ( 79   34) 
( 80    9) ( 81  314) ( 82   15) ( 94   36) ( 95  825) 
( 96 1000) ( 97   64) 

NAME:13.52_2-Butanone, 3-methyl_58
CASNO:140817~1-N1014
RI:
RW:
RT:13.517
COMMENT: 13.5170 min 140817_4ML_FREEZE_DRY_URINE_RAPHA_1
SOURCE:C:\PROGRAM FILES (X86)\NISTMS\AMDIS32\LIB\140901_urine_lib_paper.msl
NUM PEAKS:  15 
( 15   29) ( 26    9) ( 27   55) ( 38    8) ( 39   63) 
( 41  156) ( 42   42) ( 43 1000) ( 50    5) ( 53    9) 
( 55   13) ( 57   10) ( 71   45) ( 86  166) ( 87   10) 

NAME:14.97_3-Pentanone_57
CASNO:140817~1-N1016
RI:
RW:
RT:14.973
COMMENT: 14.9725 min 140817_4ML_FREEZE_DRY_URINE_RAPHA_1
SOURCE:C:\PROGRAM FILES (X86)\NISTMS\AMDIS32\LIB\140901_urine_lib_paper.msl
NUM PEAKS:  42 
( 13    2) ( 14   10) ( 15   51) ( 25    5) ( 26   33) 
( 27  125) ( 28   41) ( 29  309) ( 30   13) ( 32    7) 
( 37    4) ( 38    7) ( 39   17) ( 40    3) ( 41   17) 
( 42   48) ( 43  498) ( 44   16) ( 45   70) ( 46    2) 
( 47    1) ( 49    1) ( 50    2) ( 51    3) ( 52    2) 
( 53   14) ( 54    2) ( 55   21) ( 56   33) ( 57 1000) 
( 58   69) ( 59    5) ( 60    4) ( 61    1) ( 62    2) 
( 63    1) ( 65    2) ( 67    2) ( 85    2) ( 86  167) 
( 87   10) ( 88    3) 

NAME:16.81_Methyl Isobutyl Ketone_77
CASNO:140817~1-N1018
RI:
RW:
RT:16.814
COMMENT: 16.8142 min 140817_4ML_FREEZE_DRY_URINE_RAPHA_1
SOURCE:C:\PROGRAM FILES (X86)\NISTMS\AMDIS32\LIB\140901_urine_lib_paper.msl
NUM PEAKS:  33 
( 26    8) ( 27   49) ( 29   59) ( 32   28) ( 38   10) 
( 39  111) ( 40   18) ( 41  244) ( 42   42) ( 43 1000) 
( 44   21) ( 50    6) ( 51   11) ( 53   11) ( 54    4) 
( 55   20) ( 56   23) ( 57  371) ( 58  604) ( 59   31) 
( 61    8) ( 65    5) ( 67   29) ( 69   12) ( 75    8) 
( 83    5) ( 85  182) ( 86   10) (100  200) (101   14) 
(207   42) (208   40) (210    6) 

NAME:17.12_3-Pentanone, 2-methyl_78
CASNO:140817~1-N1020
RI:
RW:
RT:17.124
COMMENT: 17.1244 min 140817_4ML_FREEZE_DRY_URINE_RAPHA_1
SOURCE:C:\PROGRAM FILES (X86)\NISTMS\AMDIS32\LIB\140901_urine_lib_paper.msl
NUM PEAKS:  9 
( 27  110) ( 29  200) ( 39   77) ( 41  130) ( 43  526) 
( 56   62) ( 57 1000) ( 71  159) (100  218) 

NAME:17.23_3-Penten-2-one, (E)_45
CASNO:140817~1-N1022
RI:
RW:
RT:17.229
COMMENT: 17.2294 min 140817_4ML_FREEZE_DRY_URINE_RAPHA_1
SOURCE:C:\PROGRAM FILES (X86)\NISTMS\AMDIS32\LIB\140901_urine_lib_paper.msl
NUM PEAKS:  26 
( 15   36) ( 26   25) ( 27   48) ( 37   20) ( 38   53) 
( 39  290) ( 40   30) ( 41  571) ( 42   68) ( 43  324) 
( 44   17) ( 49    6) ( 50   27) ( 51   21) ( 53   28) 
( 54    7) ( 55   18) ( 61    9) ( 68   11) ( 69 1000) 
( 70   32) ( 84  323) (133   26) (147    9) (161    5) 
(210    7) 

NAME:17.38_2-Pentanone, 3-methyl_79
CASNO:140817~1-N1024
RI:
RW:
RT:17.384
COMMENT: 17.3840 min 140817_4ML_FREEZE_DRY_URINE_RAPHA_1
SOURCE:C:\PROGRAM FILES (X86)\NISTMS\AMDIS32\LIB\140901_urine_lib_paper.msl
NUM PEAKS:  34 
( 14    4) ( 15   34) ( 26   12) ( 27   76) ( 28   27) 
( 29  150) ( 30    4) ( 37    3) ( 38    8) ( 39   80) 
( 40   12) ( 41  291) ( 42   41) ( 43 1000) ( 44   27) 
( 45   16) ( 49    2) ( 50   12) ( 51   14) ( 52    6) 
( 53   21) ( 54    7) ( 55   52) ( 56  183) ( 57  526) 
( 58   24) ( 67   13) ( 71   16) ( 72  226) ( 73    9) 
( 85   46) ( 86    2) (100  132) (101   10) 

NAME:17.66_3-Hydroxy-3-methyl-2-butanone_70
CASNO:140817~1-N1026
RI:
RW:
RT:17.658
COMMENT: 17.6581 min 140817_4ML_FREEZE_DRY_URINE_RAPHA_1
SOURCE:C:\PROGRAM FILES (X86)\NISTMS\AMDIS32\LIB\140901_urine_lib_paper.msl
NUM PEAKS:  8 
( 15   45) ( 31  144) ( 39   41) ( 41  145) ( 42   43) 
( 43  291) ( 59 1000) ( 87   42) 

NAME:18.15_Furan, 2-ethyl-5-methyl_65
CASNO:140817~1-N1028
RI:
RW:
RT:18.146
COMMENT: 18.1458 min 140817_4ML_FREEZE_DRY_URINE_RAPHA_1
SOURCE:C:\PROGRAM FILES (X86)\NISTMS\AMDIS32\LIB\140901_urine_lib_paper.msl
NUM PEAKS:  53 
( 15   11) ( 26   10) ( 27   41) ( 28    7) ( 29   17) 
( 31    1) ( 37    4) ( 38    9) ( 39   52) ( 40   10) 
( 41   61) ( 42    9) ( 43  165) ( 44    4) ( 49    4) 
( 50   37) ( 51   63) ( 52   39) ( 53   65) ( 54   16) 
( 55   30) ( 56    2) ( 57    9) ( 61    4) ( 62    8) 
( 63   15) ( 64    4) ( 65   66) ( 66   18) ( 67   88) 
( 68    6) ( 69    1) ( 74    1) ( 77   18) ( 78    2) 
( 79   27) ( 80    8) ( 81   19) ( 82    3) ( 89    1) 
( 91    5) ( 93    3) ( 94   16) ( 95 1000) ( 96   64) 
( 97    6) (107   13) (108   13) (109   48) (110  369) 
(111   26) (112    2) (207   12) 

NAME:19.12_Propylene Glycol_54
CASNO:140817~1-N1030
RI:
RW:
RT:19.120
COMMENT: 19.1196 min 140817_4ML_FREEZE_DRY_URINE_RAPHA_1
SOURCE:C:\PROGRAM FILES (X86)\NISTMS\AMDIS32\LIB\140901_urine_lib_paper.msl
NUM PEAKS:  55 
( 13    1) ( 14    6) ( 15   36) ( 16    1) ( 17    5) 
( 18   18) ( 19   41) ( 25    2) ( 26   15) ( 27   71) 
( 28   31) ( 29   96) ( 30    9) ( 31   84) ( 32    4) 
( 33   11) ( 36    2) ( 37    9) ( 38   13) ( 39   33) 
( 40   22) ( 41   47) ( 42   26) ( 43  159) ( 44   75) 
( 45 1000) ( 46   29) ( 47    5) ( 50    1) ( 52    2) 
( 53    2) ( 54    1) ( 55    8) ( 56    2) ( 57   35) 
( 58   13) ( 59    7) ( 60    4) ( 61   72) ( 62    3) 
( 63    2) ( 64    1) ( 65    1) ( 66    7) ( 67   98) 
( 68    5) ( 72    3) ( 73    1) ( 74    1) ( 75    5) 
( 77    2) ( 86    1) (101    1) (133    3) (149    2) 

NAME:18.76_3-Pentanone, 2,4-dimethyl_58
CASNO:140817~1-N1032
RI:
RW:
RT:18.763
COMMENT: 18.7630 min 140817_4ML_FREEZE_DRY_URINE_RAPHA_1
SOURCE:C:\PROGRAM FILES (X86)\NISTMS\AMDIS32\LIB\140901_urine_lib_paper.msl
NUM PEAKS:  9 
( 27   67) ( 41  122) ( 42   44) ( 43 1000) ( 44   38) 
( 70   96) ( 71  471) (114  202) (115   15) 

NAME:18.82_Furan, 2,3,5-trimethyl_40
CASNO:140817~1-N1034
RI:
RW:
RT:18.824
COMMENT: 18.8240 min 140817_4ML_FREEZE_DRY_URINE_RAPHA_1
SOURCE:C:\PROGRAM FILES (X86)\NISTMS\AMDIS32\LIB\140901_urine_lib_paper.msl
NUM PEAKS:  33 
( 37    8) ( 39  143) ( 40   38) ( 50   31) ( 51   52) 
( 52   19) ( 53   65) ( 54   34) ( 55  142) ( 61   13) 
( 62   32) ( 63   51) ( 64   13) ( 65  164) ( 66   64) 
( 67  522) ( 68   44) ( 69   52) ( 77   23) ( 79   58) 
( 81   24) ( 91   10) ( 93   28) ( 94   11) ( 95  516) 
( 96   42) ( 97   65) (108   39) (109  938) (110 1000) 
(111   86) (112  127) (113   10) 

NAME:18.91_2-Hexanone_65
CASNO:140817~1-N1036
RI:
RW:
RT:18.915
COMMENT: 18.9145 min 140817_4ML_FREEZE_DRY_URINE_RAPHA_1
SOURCE:C:\PROGRAM FILES (X86)\NISTMS\AMDIS32\LIB\140901_urine_lib_paper.msl
NUM PEAKS:  25 
( 15   54) ( 16   17) ( 27  139) ( 29  103) ( 39   90) 
( 41  237) ( 42   88) ( 43 1000) ( 45   64) ( 50   24) 
( 52   14) ( 55   64) ( 57  263) ( 58  933) ( 59   73) 
( 62    6) ( 71  294) ( 72   24) ( 75    8) ( 85   95) 
( 86   10) (100  217) (110  157) (111    9) (117   60) 

NAME:19.64_Cyclopentanone_90
CASNO:140817~1-N1038
RI:
RW:
RT:19.639
COMMENT: 19.6393 min 140817_4ML_FREEZE_DRY_URINE_RAPHA_1
SOURCE:C:\PROGRAM FILES (X86)\NISTMS\AMDIS32\LIB\140901_urine_lib_paper.msl
NUM PEAKS:  10 
( 26   46) ( 27  113) ( 28  306) ( 39  103) ( 41  215) 
( 42  108) ( 53   45) ( 55 1000) ( 56  316) ( 84  348) 

NAME:20.81_2,3-Butanediol_43
CASNO:140817~1-N1042
RI:
RW:
RT:20.810
COMMENT: 20.8098 min 140817_4ML_FREEZE_DRY_URINE_RAPHA_1
SOURCE:C:\PROGRAM FILES (X86)\NISTMS\AMDIS32\LIB\140901_urine_lib_paper.msl
NUM PEAKS:  51 
( 13    1) ( 14    5) ( 15   23) ( 16    2) ( 18   11) 
( 19   35) ( 25    1) ( 26   15) ( 27   87) ( 28   38) 
( 29  153) ( 30    6) ( 31   15) ( 37    2) ( 38    3) 
( 39   22) ( 40    3) ( 41   61) ( 42   20) ( 44   49) 
( 45 1000) ( 46   35) ( 47   72) ( 48    3) ( 49    2) 
( 50    4) ( 51    5) ( 52    1) ( 53    9) ( 54    2) 
( 55   39) ( 56   35) ( 58   23) ( 59    5) ( 60    4) 
( 61    1) ( 62    1) ( 67    2) ( 69    2) ( 72   13) 
( 73    4) ( 74    1) ( 75   35) ( 76    1) ( 79    1) 
( 81    1) ( 89    2) ( 90    8) ( 99    1) (101    1) 
(115    3) 

NAME:21.16_2-Hexanone, 3-methyl_57
CASNO:140817~1-N1044
RI:
RW:
RT:21.160
COMMENT: 21.1599 min 140817_4ML_FREEZE_DRY_URINE_RAPHA_1
SOURCE:C:\PROGRAM FILES (X86)\NISTMS\AMDIS32\LIB\140901_urine_lib_paper.msl
NUM PEAKS:  27 
( 27  122) ( 29  105) ( 32   57) ( 38   15) ( 39  136) 
( 40   40) ( 41  124) ( 42   89) ( 43 1000) ( 50   24) 
( 51   30) ( 53   53) ( 54   27) ( 55  557) ( 56   63) 
( 57   77) ( 67   61) ( 70   66) ( 71  194) ( 72  471) 
( 77    8) ( 79    7) ( 81    9) ( 83  127) ( 85   45) 
( 98  134) (114   47) 

NAME:21.41_Acetamide_89
CASNO:140817~1-N1046
RI:
RW:
RT:21.406
COMMENT: 21.4055 min 140817_4ML_FREEZE_DRY_URINE_RAPHA_1
SOURCE:C:\PROGRAM FILES (X86)\NISTMS\AMDIS32\LIB\140901_urine_lib_paper.msl
NUM PEAKS:  11 
( 15  135) ( 28  138) ( 31   21) ( 38   14) ( 40   36) 
( 41   39) ( 42  192) ( 43  378) ( 44  655) ( 59 1000) 
( 60   35) 

NAME:21.67_2-Pentanone, 4-hydroxy_92
CASNO:140817~1-N1048
RI:
RW:
RT:21.671
COMMENT: 21.6711 min 140817_4ML_FREEZE_DRY_URINE_RAPHA_1
SOURCE:C:\PROGRAM FILES (X86)\NISTMS\AMDIS32\LIB\140901_urine_lib_paper.msl
NUM PEAKS:  31 
( 14    9) ( 15   58) ( 19    9) ( 26   14) ( 27   46) 
( 29   53) ( 37    7) ( 38   12) ( 39   63) ( 40   14) 
( 41  102) ( 42  177) ( 43 1000) ( 44   57) ( 45  284) 
( 46    7) ( 50    3) ( 56   12) ( 57   35) ( 58  332) 
( 61  140) ( 62    5) ( 69  159) ( 81    5) ( 84  209) 
( 85   16) ( 87   77) ( 88    3) (101    4) (102    8) 
(114    2) 

NAME:21.84_Methylthio-2-propanone_93
CASNO:140817~1-N1050
RI:
RW:
RT:21.839
COMMENT: 21.8392 min 140817_4ML_FREEZE_DRY_URINE_RAPHA_1
SOURCE:C:\PROGRAM FILES (X86)\NISTMS\AMDIS32\LIB\140901_urine_lib_paper.msl
NUM PEAKS:  13 
( 27   75) ( 43  477) ( 45  138) ( 46   98) ( 47  100) 
( 48   25) ( 61 1000) ( 62  428) ( 63   60) ( 64   24) 
(104  535) (105   29) (106   30) 

NAME:22.34_2-Acetyl-5-methylfuran_37
CASNO:140817~1-N1052
RI:
RW:
RT:22.341
COMMENT: 22.3409 min 140817_4ML_FREEZE_DRY_URINE_RAPHA_1
SOURCE:C:\PROGRAM FILES (X86)\NISTMS\AMDIS32\LIB\140901_urine_lib_paper.msl
NUM PEAKS:  15 
( 43  117) ( 50   30) ( 51   72) ( 53   69) ( 56   58) 
( 59   56) ( 67   96) ( 77  134) ( 97   16) (109 1000) 
(110   64) (112   16) (122   19) (123  128) (124  408) 

NAME:22.62_3-Heptanone_63
CASNO:140817~1-N1054
RI:
RW:
RT:22.615
COMMENT: 22.6150 min 140817_4ML_FREEZE_DRY_URINE_RAPHA_1
SOURCE:C:\PROGRAM FILES (X86)\NISTMS\AMDIS32\LIB\140901_urine_lib_paper.msl
NUM PEAKS:  19 
( 26   12) ( 27   91) ( 28   37) ( 29  209) ( 30    5) 
( 39   32) ( 41  111) ( 42   19) ( 53   12) ( 54    6) 
( 55   26) ( 56   19) ( 57 1000) ( 58   36) ( 72  207) 
( 85  264) ( 86   15) (114  124) (115   11) 

NAME:22.79_Ethanone, 1-[2-(1-hydroxy-1-methylethyl)cyclopropyl]_22
CASNO:140817~1-N1056
RI:
RW:
RT:22.786
COMMENT: 22.7856 min 140817_4ML_FREEZE_DRY_URINE_RAPHA_1
SOURCE:C:\PROGRAM FILES (X86)\NISTMS\AMDIS32\LIB\140901_urine_lib_paper.msl
NUM PEAKS:  57 
( 15   34) ( 26    9) ( 27  102) ( 28   35) ( 29   69) 
( 31   15) ( 37    3) ( 38   11) ( 39  111) ( 40   18) 
( 41  122) ( 42   39) ( 43 1000) ( 44   56) ( 45   17) 
( 50    8) ( 51   13) ( 52    8) ( 53   46) ( 54   33) 
( 55  153) ( 56   35) ( 57  219) ( 59  104) ( 61    4) 
( 65   12) ( 66    6) ( 67  140) ( 68   11) ( 69   33) 
( 70   16) ( 71  224) ( 72  969) ( 73   43) ( 79   21) 
( 80    4) ( 81   62) ( 82  406) ( 83  245) ( 84  531) 
( 85   63) ( 86    9) ( 95    5) ( 98   17) ( 99  226) 
(100   84) (101    7) (107    4) (108    4) (109   68) 
(110    5) (114   27) (124   19) (127   71) (128    5) 
(142   47) (143    2) 

NAME:23.16_1,2-Cyclohexanol diacetate, cis_41
CASNO:140817~1-N1058
RI:
RW:
RT:23.156
COMMENT: 23.1562 min 140817_4ML_FREEZE_DRY_URINE_RAPHA_1
SOURCE:C:\PROGRAM FILES (X86)\NISTMS\AMDIS32\LIB\140901_urine_lib_paper.msl
NUM PEAKS:  25 
( 15   43) ( 27   67) ( 31   14) ( 39   81) ( 41  108) 
( 43 1000) ( 52   10) ( 53   66) ( 55   61) ( 58  137) 
( 59   66) ( 67  180) ( 68   22) ( 71   84) ( 72  211) 
( 79   23) ( 82  171) ( 83   40) ( 85   57) ( 94   14) 
( 97  132) ( 98  526) ( 99   30) (113   46) (127   10) 

NAME:23.60_Pyrazine, 2,6-dimethyl_71
CASNO:140817~1-N1060
RI:
RW:
RT:23.597
COMMENT: 23.5969 min 140817_4ML_FREEZE_DRY_URINE_RAPHA_1
SOURCE:C:\PROGRAM FILES (X86)\NISTMS\AMDIS32\LIB\140901_urine_lib_paper.msl
NUM PEAKS:  28 
( 15   17) ( 26   14) ( 27   25) ( 29   13) ( 37   27) 
( 38   71) ( 39  276) ( 40  287) ( 42  562) ( 50    8) 
( 51   23) ( 52   37) ( 53   28) ( 54   31) ( 55   13) 
( 57   42) ( 64   22) ( 65   11) ( 66   59) ( 67   85) 
( 68   10) ( 80   16) ( 81   58) ( 82   12) ( 93   24) 
(107   44) (108 1000) (109   72) 

NAME:23.88_Benzene, 1-methoxy-4-methyl_40
CASNO:140817~1-N1062
RI:
RW:
RT:23.877
COMMENT: 23.8765 min 140817_4ML_FREEZE_DRY_URINE_RAPHA_1
SOURCE:C:\PROGRAM FILES (X86)\NISTMS\AMDIS32\LIB\140901_urine_lib_paper.msl
NUM PEAKS:  15 
( 27   59) ( 39   93) ( 43  315) ( 50   68) ( 51  132) 
( 52   70) ( 53  143) ( 77  264) ( 79  320) ( 81  119) 
( 91   68) (107  374) (121  436) (122 1000) (123   79) 

NAME:24.01_Cyclohexanone_31
CASNO:140817~1-N1064
RI:
RW:
RT:24.012
COMMENT: 24.0125 min 140817_4ML_FREEZE_DRY_URINE_RAPHA_1
SOURCE:C:\PROGRAM FILES (X86)\NISTMS\AMDIS32\LIB\140901_urine_lib_paper.msl
NUM PEAKS:  21 
( 37   22) ( 39  144) ( 41  209) ( 42  507) ( 46   40) 
( 50   52) ( 53   78) ( 54  143) ( 55 1000) ( 56  142) 
( 59   43) ( 65   26) ( 68   41) ( 69  508) ( 70  216) 
( 77   19) ( 82   22) ( 83   99) ( 97   37) ( 98  350) 
(282   12) 

NAME:24.93_2-Heptanone, 3-methyl_82
CASNO:140817~1-N1066
RI:
RW:
RT:24.927
COMMENT: 24.9269 min 140817_4ML_FREEZE_DRY_URINE_RAPHA_1
SOURCE:C:\PROGRAM FILES (X86)\NISTMS\AMDIS32\LIB\140901_urine_lib_paper.msl
NUM PEAKS:  23 
( 15   23) ( 26    6) ( 27   68) ( 29   51) ( 39   61) 
( 40   10) ( 41  143) ( 42   44) ( 43 1000) ( 44   32) 
( 53   23) ( 55   96) ( 56   55) ( 57  158) ( 58   12) 
( 67   12) ( 69   38) ( 72  675) ( 73   37) ( 79    6) 
( 85  118) ( 86   12) (128   66) 

NAME:25.85_4-Octanone_73
CASNO:140817~1-N1068
RI:
RW:
RT:25.853
COMMENT: 25.8527 min 140817_4ML_FREEZE_DRY_URINE_RAPHA_1
SOURCE:C:\PROGRAM FILES (X86)\NISTMS\AMDIS32\LIB\140901_urine_lib_paper.msl
NUM PEAKS:  27 
( 27  240) ( 29  235) ( 39  193) ( 41  507) ( 43  853) 
( 51   34) ( 53   57) ( 55  150) ( 56   59) ( 57 1000) 
( 58  661) ( 65   30) ( 68   47) ( 71  918) ( 72   57) 
( 77   54) ( 79   83) ( 85  634) ( 86  233) ( 91  185) 
( 92   16) ( 99   40) (105   72) (107  231) (122  130) 
(128  303) (129   17) 

NAME:26.06_Nonane, 2,6-dimethyl_13
CASNO:140817~1-N1070
RI:
RW:
RT:26.058
COMMENT: 26.0578 min 140817_4ML_FREEZE_DRY_URINE_RAPHA_1
SOURCE:C:\PROGRAM FILES (X86)\NISTMS\AMDIS32\LIB\140901_urine_lib_paper.msl
NUM PEAKS:  18 
( 27   70) ( 29   91) ( 39   54) ( 40   41) ( 41  234) 
( 42   80) ( 43  691) ( 55  116) ( 56  199) ( 57 1000) 
( 70  389) ( 71  721) ( 73   17) ( 85  138) (112  166) 
(113  199) (114   12) (156   33) 

NAME:26.20_6,8-Dioxabicyclo[3.2.1]octane, 1,5-dimethyl-, (1S)_55
CASNO:140817~1-N1072
RI:
RW:
RT:26.205
COMMENT: 26.2049 min 140817_4ML_FREEZE_DRY_URINE_RAPHA_1
SOURCE:C:\PROGRAM FILES (X86)\NISTMS\AMDIS32\LIB\140901_urine_lib_paper.msl
NUM PEAKS:  35 
( 15   26) ( 27   61) ( 29   55) ( 39   77) ( 41   80) 
( 42   54) ( 43 1000) ( 44   32) ( 45   25) ( 53   35) 
( 54  127) ( 55  178) ( 56   34) ( 57  115) ( 58   49) 
( 61   19) ( 67  108) ( 71  235) ( 72  298) ( 73   18) 
( 79   13) ( 81   42) ( 82  105) ( 83   62) ( 84   11) 
( 85   25) ( 86   20) ( 97   54) ( 98  205) ( 99   54) 
(100  125) (101   10) (114   33) (142  107) (143    6) 

NAME:26.32_3-Ethylcyclopentanone_45
CASNO:140817~1-N1074
RI:
RW:
RT:26.319
COMMENT: 26.3194 min 140817_4ML_FREEZE_DRY_URINE_RAPHA_1
SOURCE:C:\PROGRAM FILES (X86)\NISTMS\AMDIS32\LIB\140901_urine_lib_paper.msl
NUM PEAKS:  28 
( 26   22) ( 27  154) ( 28  121) ( 29  101) ( 39  180) 
( 40   32) ( 41  372) ( 42  186) ( 50   24) ( 51   34) 
( 52   17) ( 53   97) ( 54   52) ( 55  915) ( 56  640) 
( 63    5) ( 65   13) ( 69  151) ( 70  238) ( 79   46) 
( 83 1000) ( 84  130) ( 94   13) ( 97   33) (112  469) 
(113   37) (127    6) (139    6) 

NAME:26.87_Pyrazine, trimethyl_94
CASNO:140817~1-N1076
RI:
RW:
RT:26.873
COMMENT: 26.8726 min 140817_4ML_FREEZE_DRY_URINE_RAPHA_1
SOURCE:C:\PROGRAM FILES (X86)\NISTMS\AMDIS32\LIB\140901_urine_lib_paper.msl
NUM PEAKS:  27 
( 15   16) ( 26   17) ( 27   63) ( 37    9) ( 38   34) 
( 39  188) ( 40   99) ( 41   24) ( 42  840) ( 50   26) 
( 51   57) ( 52   70) ( 53   92) ( 54  128) ( 63    4) 
( 64   16) ( 66   22) ( 75    4) ( 76    3) ( 78    5) 
( 80   44) ( 81  192) ( 94    9) (107   23) (121   43) 
(122 1000) (123   78) 

NAME:26.75_6-Hepten-3-one, 4-methyl_25
CASNO:140817~1-N1078
RI:
RW:
RT:26.750
COMMENT: 26.7501 min 140817_4ML_FREEZE_DRY_URINE_RAPHA_1
SOURCE:C:\PROGRAM FILES (X86)\NISTMS\AMDIS32\LIB\140901_urine_lib_paper.msl
NUM PEAKS:  26 
( 26   13) ( 27   79) ( 29  161) ( 38   17) ( 39  114) 
( 40   28) ( 41  260) ( 50   12) ( 51   25) ( 52   18) 
( 53   72) ( 54   35) ( 55   73) ( 57 1000) ( 58   23) 
( 65   15) ( 66   30) ( 67   57) ( 69  288) ( 70   41) 
( 82   11) ( 93   10) ( 94   35) (111   14) (123   11) 
(126  120) 

NAME:27.04_Cyclohexane, butyl_76
CASNO:140817~1-N1080
RI:
RW:
RT:27.039
COMMENT: 27.0387 min 140817_4ML_FREEZE_DRY_URINE_RAPHA_1
SOURCE:C:\PROGRAM FILES (X86)\NISTMS\AMDIS32\LIB\140901_urine_lib_paper.msl
NUM PEAKS:  23 
( 27   72) ( 29   97) ( 39  103) ( 41  330) ( 42   60) 
( 43   82) ( 51   18) ( 53   63) ( 54   92) ( 55 1000) 
( 56  193) ( 65   24) ( 67  262) ( 68  193) ( 69  202) 
( 70  123) ( 81   38) ( 82  735) ( 83  930) ( 84  117) 
( 97   75) (140  330) (141   30) 

NAME:27.49_Decane, 2-methyl_30
CASNO:140817~1-N1082
RI:
RW:
RT:27.492
COMMENT: 27.4919 min 140817_4ML_FREEZE_DRY_URINE_RAPHA_1
SOURCE:C:\PROGRAM FILES (X86)\NISTMS\AMDIS32\LIB\140901_urine_lib_paper.msl
NUM PEAKS:  36 
( 27   71) ( 29  147) ( 39   70) ( 40   23) ( 41  301) 
( 42  185) ( 43  728) ( 44   41) ( 51   15) ( 53   37) 
( 54   21) ( 55  143) ( 56  251) ( 57 1000) ( 58   43) 
( 66    9) ( 67   51) ( 71  528) ( 72   59) ( 82   30) 
( 83   43) ( 84   48) ( 85  268) ( 93   17) ( 95   41) 
( 96   43) ( 97   26) ( 98   18) ( 99   83) (109   27) 
(112  240) (113   98) (114    9) (123   10) (140    9) 
(141   26) 

NAME:27.59_Dimethyl sulfone_93
CASNO:140817~1-N1084
RI:
RW:
RT:27.592
COMMENT: 27.5919 min 140817_4ML_FREEZE_DRY_URINE_RAPHA_1
SOURCE:C:\PROGRAM FILES (X86)\NISTMS\AMDIS32\LIB\140901_urine_lib_paper.msl
NUM PEAKS:  41 
( 12    1) ( 13    2) ( 14   13) ( 15  410) ( 16    6) 
( 19    2) ( 26    8) ( 27   23) ( 28   17) ( 29   44) 
( 30    3) ( 31   24) ( 32    7) ( 33    9) ( 34    7) 
( 35    3) ( 44    7) ( 45   68) ( 46   26) ( 47   17) 
( 48   61) ( 49   17) ( 50    6) ( 51    5) ( 58    4) 
( 59    3) ( 60    2) ( 61    6) ( 62   19) ( 63   83) 
( 64   38) ( 65   22) ( 66    3) ( 78   10) ( 79 1000) 
( 80   20) ( 81   47) ( 82    1) ( 94  591) ( 95   18) 
( 96   28) 

NAME:27.88_2(3H)-Furanone, dihydro-5-methyl_89
CASNO:140817~1-N1086
RI:
RW:
RT:27.878
COMMENT: 27.8785 min 140817_4ML_FREEZE_DRY_URINE_RAPHA_1
SOURCE:C:\PROGRAM FILES (X86)\NISTMS\AMDIS32\LIB\140901_urine_lib_paper.msl
NUM PEAKS:  25 
( 15   28) ( 25    4) ( 26   56) ( 27  138) ( 28  243) 
( 29  209) ( 37    8) ( 38   14) ( 39   88) ( 40   23) 
( 41  290) ( 42   52) ( 43  276) ( 44   30) ( 45   39) 
( 50   16) ( 51   14) ( 53   22) ( 55   85) ( 56 1000) 
( 57  107) ( 85  378) ( 99   34) (100   86) (115    5) 

NAME:28.04_1,5-Hexadiene-3,4-diol, 2,5-dimethyl_20
CASNO:140817~1-N1088
RI:
RW:
RT:28.044
COMMENT: 28.0436 min 140817_4ML_FREEZE_DRY_URINE_RAPHA_1
SOURCE:C:\PROGRAM FILES (X86)\NISTMS\AMDIS32\LIB\140901_urine_lib_paper.msl
NUM PEAKS:  27 
( 15   43) ( 27  136) ( 31   29) ( 39  153) ( 41  182) 
( 42   58) ( 43  975) ( 44   98) ( 53  119) ( 54   69) 
( 57  605) ( 59  222) ( 67  131) ( 71  639) ( 72 1000) 
( 73   58) ( 81  246) ( 82  261) ( 84  283) ( 95  136) 
( 99  267) (100   57) (109  263) (110   79) (123   58) 
(124   60) (142  388) 

NAME:28.53_Naphthalene, decahydro-, trans_53
CASNO:140817~1-N1090
RI:
RW:
RT:28.530
COMMENT: 28.5303 min 140817_4ML_FREEZE_DRY_URINE_RAPHA_1
SOURCE:C:\PROGRAM FILES (X86)\NISTMS\AMDIS32\LIB\140901_urine_lib_paper.msl
NUM PEAKS:  23 
( 27   72) ( 29   68) ( 39  175) ( 41  353) ( 53  130) 
( 54  157) ( 55  260) ( 65   59) ( 66  111) ( 67  914) 
( 68  734) ( 79  132) ( 80   78) ( 81  506) ( 82  575) 
( 91   51) ( 95  482) ( 96  505) (110   73) (136   15) 
(137   19) (138 1000) (139  129) 

NAME:28.71_Undecane_36
CASNO:140817~1-N1092
RI:
RW:
RT:28.715
COMMENT: 28.7148 min 140817_4ML_FREEZE_DRY_URINE_RAPHA_1
SOURCE:C:\PROGRAM FILES (X86)\NISTMS\AMDIS32\LIB\140901_urine_lib_paper.msl
NUM PEAKS:  37 
( 27   65) ( 29  116) ( 30    3) ( 39   52) ( 40   11) 
( 41  270) ( 42   89) ( 43  615) ( 44   21) ( 51    3) 
( 53   21) ( 54   17) ( 55  144) ( 56  180) ( 57 1000) 
( 58   42) ( 69   84) ( 70  139) ( 71  423) ( 72   23) 
( 82   12) ( 83   27) ( 84   74) ( 85  208) ( 86   13) 
( 98   53) ( 99   46) (100    4) (110   11) (111   23) 
(112   34) (113   35) (114    2) (126   15) (127   24) 
(156   76) (157    9) 

NAME:28.85_3-Pentenoic acid, 4-methyl_81
CASNO:140817~1-N1094
RI:
RW:
RT:28.854
COMMENT: 28.8544 min 140817_4ML_FREEZE_DRY_URINE_RAPHA_1
SOURCE:C:\PROGRAM FILES (X86)\NISTMS\AMDIS32\LIB\140901_urine_lib_paper.msl
NUM PEAKS:  32 
( 15   52) ( 26   47) ( 27  165) ( 28  179) ( 29   84) 
( 31   18) ( 37   10) ( 38   24) ( 39  159) ( 40   21) 
( 41   92) ( 42  190) ( 43  990) ( 44   38) ( 45   13) 
( 50   20) ( 51   21) ( 52    9) ( 53   50) ( 54   30) 
( 55  582) ( 56  488) ( 57   42) ( 58   77) ( 59  358) 
( 60   18) ( 70  489) ( 71  198) ( 87   41) ( 99 1000) 
(100   57) (114   46) 

NAME:29.31_Tridecanal_13
CASNO:140817~1-N1096
RI:
RW:
RT:29.314
COMMENT: 29.3141 min 140817_4ML_FREEZE_DRY_URINE_RAPHA_1
SOURCE:C:\PROGRAM FILES (X86)\NISTMS\AMDIS32\LIB\140901_urine_lib_paper.msl
NUM PEAKS:  39 
( 27   74) ( 29  129) ( 39  118) ( 41  442) ( 43  338) 
( 53  106) ( 54   94) ( 55 1000) ( 56  433) ( 57  967) 
( 59   51) ( 67  408) ( 68  423) ( 69  393) ( 70  169) 
( 79   63) ( 80   46) ( 81  286) ( 82  576) ( 83  798) 
( 84  191) ( 85  140) ( 94   45) ( 95   86) ( 96  146) 
( 98  101) (109  130) (110  100) (112   79) (113   67) 
(123   42) (124   37) (125  147) (126   58) (127   25) 
(138   46) (152   61) (154  263) (155   27) 

NAME:30.04_Oxirane, tetramethyl_12
CASNO:140817~1-N1098
RI:
RW:
RT:30.039
COMMENT: 30.0388 min 140817_4ML_FREEZE_DRY_URINE_RAPHA_1
SOURCE:C:\PROGRAM FILES (X86)\NISTMS\AMDIS32\LIB\140901_urine_lib_paper.msl
NUM PEAKS:  32 
( 15  103) ( 19   26) ( 26   83) ( 27  342) ( 28  400) 
( 29  298) ( 30   40) ( 31  119) ( 38   18) ( 39  168) 
( 40  100) ( 41  408) ( 42 1000) ( 43  938) ( 44  239) 
( 46   41) ( 55   76) ( 56  462) ( 57  225) ( 58  362) 
( 59  301) ( 60   14) ( 71  191) ( 72   55) ( 79   34) 
( 81   49) ( 86   47) ( 87  153) (108   27) (123   29) 
(131   18) (152   18) 

NAME:30.41_trans-Decalin, 2-methyl_41
CASNO:140817~1-N1100
RI:
RW:
RT:30.414
COMMENT: 30.4140 min 140817_4ML_FREEZE_DRY_URINE_RAPHA_1
SOURCE:C:\PROGRAM FILES (X86)\NISTMS\AMDIS32\LIB\140901_urine_lib_paper.msl
NUM PEAKS:  19 
( 41  388) ( 54  166) ( 55  589) ( 57  197) ( 67  698) 
( 68  447) ( 69  363) ( 81  957) ( 82  484) ( 83  248) 
( 85  129) ( 93   97) ( 95  637) ( 96  255) (110  195) 
(137  422) (138   38) (152 1000) (153  124) 

NAME:30.71_2(3H)-Furanone, 5-ethenyldihydro-5-methyl_89
CASNO:140817~1-N1102
RI:
RW:
RT:30.709
COMMENT: 30.7091 min 140817_4ML_FREEZE_DRY_URINE_RAPHA_1
SOURCE:C:\PROGRAM FILES (X86)\NISTMS\AMDIS32\LIB\140901_urine_lib_paper.msl
NUM PEAKS:  37 
( 15   32) ( 26   64) ( 27  266) ( 28  187) ( 29   55) 
( 38   25) ( 39  193) ( 40   29) ( 41  196) ( 42   98) 
( 43  564) ( 44   40) ( 50   56) ( 51   76) ( 52   41) 
( 53  116) ( 54   84) ( 55  817) ( 56  352) ( 57  111) 
( 65   76) ( 66   25) ( 67  588) ( 68   49) ( 70   93) 
( 71  523) ( 72   29) ( 79   52) ( 81   78) ( 83  196) 
( 85   54) ( 98  241) ( 99  242) (111 1000) (112   76) 
(126  196) (127   28) 

NAME:31.95_2-Ethyl-4,6-dimethyltetrahydropyran_29
CASNO:140817~1-N1104
RI:
RW:
RT:31.951
COMMENT: 31.9506 min 140817_4ML_FREEZE_DRY_URINE_RAPHA_1
SOURCE:C:\PROGRAM FILES (X86)\NISTMS\AMDIS32\LIB\140901_urine_lib_paper.msl
NUM PEAKS:  48 
( 14    4) ( 15   36) ( 26   12) ( 27   88) ( 28   20) 
( 29   37) ( 30    1) ( 31   19) ( 37    6) ( 38   17) 
( 39  196) ( 40   43) ( 41  371) ( 42  375) ( 43  630) 
( 44   20) ( 45    7) ( 50   10) ( 51   16) ( 52    7) 
( 53   39) ( 54    9) ( 55   69) ( 56   36) ( 58   24) 
( 59 1000) ( 60   33) ( 61    5) ( 62    3) ( 63    5) 
( 65   10) ( 66    3) ( 67   65) ( 68   10) ( 69  566) 
( 70  188) ( 71   30) ( 80    2) ( 84  209) ( 85   82) 
( 86    5) ( 95   96) ( 96    7) (113  600) (114   40) 
(115    5) (128   92) (129    8) 

NAME:32.04_Cyclohexane, ethyl_65
CASNO:140817~1-N1106
RI:
RW:
RT:32.040
COMMENT: 32.0396 min 140817_4ML_FREEZE_DRY_URINE_RAPHA_1
SOURCE:C:\PROGRAM FILES (X86)\NISTMS\AMDIS32\LIB\140901_urine_lib_paper.msl
NUM PEAKS:  9 
( 55  732) ( 56  363) ( 82  510) ( 83 1000) ( 96   87) 
( 97   90) (112  408) (125   86) (140   65) 

NAME:32.96_Oxalic acid, butyl cyclobutyl ester_59
CASNO:140817~1-N1108
RI:
RW:
RT:32.955
COMMENT: 32.9550 min 140817_4ML_FREEZE_DRY_URINE_RAPHA_1
SOURCE:C:\PROGRAM FILES (X86)\NISTMS\AMDIS32\LIB\140901_urine_lib_paper.msl
NUM PEAKS:  10 
( 29  180) ( 39  110) ( 41  492) ( 42   91) ( 55 1000) 
( 56  118) ( 57  881) ( 62  109) (110   47) (125   23) 

NAME:33.48_Cyclohexanone, 2-methyl_16
CASNO:140817~1-N1110
RI:
RW:
RT:33.479
COMMENT: 33.4792 min 140817_4ML_FREEZE_DRY_URINE_RAPHA_1
SOURCE:C:\PROGRAM FILES (X86)\NISTMS\AMDIS32\LIB\140901_urine_lib_paper.msl
NUM PEAKS:  22 
( 26   65) ( 27  338) ( 29  295) ( 37   62) ( 38  133) 
( 39  711) ( 40  312) ( 41  758) ( 42  241) ( 50  194) 
( 51  220) ( 52  116) ( 53  779) ( 54  106) ( 55  739) 
( 56  717) ( 67  742) ( 68  433) ( 69 1000) ( 84  947) 
(112  848) (135   47) 

NAME:33.60_Pinocarvone_81
CASNO:140817~1-N1112
RI:
RW:
RT:33.595
COMMENT: 33.5947 min 140817_4ML_FREEZE_DRY_URINE_RAPHA_1
SOURCE:C:\PROGRAM FILES (X86)\NISTMS\AMDIS32\LIB\140901_urine_lib_paper.msl
NUM PEAKS:  26 
( 27  165) ( 39  232) ( 41  403) ( 51  120) ( 52   60) 
( 53 1000) ( 54   84) ( 65  104) ( 66   57) ( 69  238) 
( 77  254) ( 78   51) ( 79  458) ( 80  147) ( 81  839) 
( 82   93) ( 91  172) ( 93   70) ( 94   62) ( 96   40) 
(107  463) (108  690) (109   90) (122  145) (135  335) 
(150  196) 

NAME:34.59_1,4-Cyclohexanedione, 2,2,6-trimethyl_96
CASNO:140817~1-N1114
RI:
RW:
RT:34.591
COMMENT: 34.5911 min 140817_4ML_FREEZE_DRY_URINE_RAPHA_1
SOURCE:C:\PROGRAM FILES (X86)\NISTMS\AMDIS32\LIB\140901_urine_lib_paper.msl
NUM PEAKS:  12 
( 39  212) ( 41  393) ( 42  708) ( 55  209) ( 56 1000) 
( 69  465) ( 70  503) ( 87  484) ( 99   68) (107  136) 
(139  689) (154  465) 

NAME:35.60_2-Oxabicyclo[2.2.2]octan-6-ol, 1,3,3-trimethyl_50
CASNO:140817~1-N1116
RI:
RW:
RT:35.603
COMMENT: 35.6030 min 140817_4ML_FREEZE_DRY_URINE_RAPHA_1
SOURCE:C:\PROGRAM FILES (X86)\NISTMS\AMDIS32\LIB\140901_urine_lib_paper.msl
NUM PEAKS:  23 
( 39  181) ( 41  361) ( 43 1000) ( 53  164) ( 55  411) 
( 58  248) ( 67  286) ( 68  234) ( 69  546) ( 71  893) 
( 77  176) ( 79  355) ( 83  280) ( 93  544) ( 94  125) 
( 95   97) ( 97  103) (108  917) (109  277) (111  472) 
(126  723) (152   53) (170  120) 

NAME:36.12_Carvone_68
CASNO:140817~1-N1118
RI:
RW:
RT:36.120
COMMENT: 36.1202 min 140817_4ML_FREEZE_DRY_URINE_RAPHA_1
SOURCE:C:\PROGRAM FILES (X86)\NISTMS\AMDIS32\LIB\140901_urine_lib_paper.msl
NUM PEAKS:  18 
( 39  237) ( 53  190) ( 54  487) ( 58  181) ( 65   72) 
( 67  136) ( 77  107) ( 79  163) ( 80   43) ( 82 1000) 
( 91  151) ( 92   34) ( 93  317) ( 94   58) (106  132) 
(107  216) (108  276) (150   80) 

NAME:40.33_column_bleed
CASNO:140818~1-N1004
RI:
RW:
RT:40.331
COMMENT: 40.3309 min 140818_4ML_RAW_URINE_RAPHA_3
SOURCE:C:\Program Files\NISTMS\AMDIS32\LIB\140902_urine_freezedry_paper.msl
NUM PEAKS:  6 
( 43  134) (105  137) (119  219) (133  213) (189 1000) 
(190  164) 

NAME:22.92_2-Heptanone_76.1
FORM:2-Heptanone
CASNO:140819~1-N1006
RI:
RW:
RT:22.918
COMMENT: 22.9176 min 140819_4ML_URINE_ADD_NACL_ARNO_1
SOURCE:C:\Program Files\NISTMS\AMDIS32\LIB\140902_urine_freezedry_paper.msl
NUM PEAKS:  12 
( 27   59) ( 29   63) ( 39   67) ( 41  114) ( 42   57) 
( 43 1000) ( 55   68) ( 58  808) ( 59  129) ( 71  190) 
( 99   24) (114   71) 

NAME:27.08_Hexane, 2,2,4-trimethyl-_16.9
FORM:C9H20
CASNO:140819~1-N1008
RI:
RW:
RT:27.082
COMMENT: 27.0817 min 140819_4ML_URINE_ADD_NACL_ARNO_1
SOURCE:C:\Program Files\NISTMS\AMDIS32\LIB\140902_urine_freezedry_paper.msl
NUM PEAKS:  5 
( 43  195) ( 56  153) ( 57 1000) ( 70  111) ( 71  274) 

NAME:33.17_2-Bornanone_46.0
FORM:C10H16O
CASNO:140819~1-N1012
RI:
RW:
RT:33.172
COMMENT: 33.1716 min 140819_4ML_URINE_ADD_NACL_ARNO_1
SOURCE:C:\Program Files\NISTMS\AMDIS32\LIB\140902_urine_freezedry_paper.msl
NUM PEAKS:  11 
( 39  335) ( 41  542) ( 55  506) ( 67  332) ( 69  530) 
( 81  801) ( 83  238) ( 95 1000) (108  568) (109  351) 
(152  304) 

NAME:33.46_Menthol_8.90
FORM:C10H20O
CASNO:140819~1-N1014
RI:
RW:
RT:33.456
COMMENT: 33.4562 min 140819_4ML_URINE_ADD_NACL_ARNO_1
SOURCE:C:\Program Files\NISTMS\AMDIS32\LIB\140902_urine_freezedry_paper.msl
NUM PEAKS:  16 
( 27  213) ( 39  283) ( 41  495) ( 43  331) ( 55  711) 
( 56  259) ( 57  359) ( 67  602) ( 69  326) ( 71  830) 
( 81  985) ( 82  423) ( 95 1000) ( 96  295) (123  450) 
(138  369) 

NAME:9.49_Propanal, 2-methyl-_93.9
FORM:C4H8O
CASNO:140819~1-N1016
RI:
RW:
RT:9.485
COMMENT: 9.4854 min 140819_4ML_URINE_ADD_NAOH_RAPHA_5
SOURCE:C:\Program Files\NISTMS\AMDIS32\LIB\140902_urine_freezedry_paper.msl
NUM PEAKS:  7 
( 27  218) ( 29  204) ( 38   63) ( 39  249) ( 41  744) 
( 43 1000) ( 72  417) 

NAME:14.12_1-Butanol_75.6
FORM:C4H10O
CASNO:140819~1-N1018
RI:
RW:
RT:14.109
COMMENT: 14.1087 min 140819_4ML_URINE_ADD_NAOH_RAPHA_5
SOURCE:C:\Program Files\NISTMS\AMDIS32\LIB\140902_urine_freezedry_paper.msl
NUM PEAKS:  10 
( 27  184) ( 29  137) ( 31  316) ( 39  123) ( 41  615) 
( 42  239) ( 43  469) ( 55  201) ( 56 1000) ( 57   93) 

NAME:14.33_Sulfide, allyl methyl_66.3
FORM:C4H8S
CASNO:140819~1-N1020
RI:
RW:
RT:14.333
COMMENT: 14.3333 min 140819_4ML_URINE_ADD_NAOH_RAPHA_5
SOURCE:C:\Program Files\NISTMS\AMDIS32\LIB\140902_urine_freezedry_paper.msl
NUM PEAKS:  8 
( 39  521) ( 41  510) ( 45  596) ( 46  178) ( 47  229) 
( 61  246) ( 73  749) ( 88 1000) 

NAME:17.73_Piperidine_36
FORM:C5H11N
CASNO:140819~1-N1022
RI:
RW:
RT:17.735
COMMENT: 17.7346 min 140819_4ML_URINE_ADD_NAOH_RAPHA_5
SOURCE:C:\Program Files\NISTMS\AMDIS32\LIB\140902_urine_freezedry_paper.msl
NUM PEAKS:  29 
( 27   55) ( 29   79) ( 30   97) ( 31    8) ( 39   39) 
( 41   50) ( 42  108) ( 43  103) ( 44  286) ( 45   96) 
( 47    6) ( 49    6) ( 50   14) ( 51   19) ( 53   36) 
( 54   18) ( 55   82) ( 56  281) ( 57  181) ( 58   30) 
( 65    6) ( 79   14) ( 84 1000) ( 85  221) ( 89   14) 
( 98   38) ( 99   18) (133   25) (161    5) 

NAME:23.91_4-Heptanone, 2-methyl-_20.8
FORM:C8H16O
CASNO:140819~1-N1024
RI:
RW:
RT:23.908
COMMENT: 23.9081 min 140819_4ML_URINE_ADD_NAOH_RAPHA_5
SOURCE:C:\Program Files\NISTMS\AMDIS32\LIB\140902_urine_freezedry_paper.msl
NUM PEAKS:  41 
( 15   23) ( 26   16) ( 27  104) ( 29   62) ( 37   16) 
( 38   40) ( 39  349) ( 40   39) ( 41 1000) ( 42   93) 
( 43  350) ( 45  233) ( 46   60) ( 47   85) ( 48   21) 
( 53   14) ( 55   33) ( 57  633) ( 58  185) ( 59   18) 
( 61   18) ( 64   61) ( 69   42) ( 71  389) ( 72   50) 
( 73   78) ( 74   21) ( 75    7) ( 79   93) ( 80   55) 
( 81   10) ( 85  330) ( 86   58) ( 87   25) ( 88   27) 
(113   37) (120  675) (121   44) (122   79) (128  160) 
(129   11) 

NAME:26.37_3-Heptanone, 6-methyl-_43.4
FORM:C8H16O
CASNO:140819~1-N1026
RI:
RW:
RT:26.368
COMMENT: 26.3675 min 140819_4ML_URINE_ADD_NAOH_RAPHA_5
SOURCE:C:\Program Files\NISTMS\AMDIS32\LIB\140902_urine_freezedry_paper.msl
NUM PEAKS:  16 
( 26   26) ( 27  178) ( 29  333) ( 39  102) ( 41  184) 
( 42  100) ( 43  942) ( 57 1000) ( 58   36) ( 71  529) 
( 72  584) ( 73   70) ( 86   39) ( 99  462) (100   26) 
(128   82) 

NAME:26.55_5-Hepten-2-one, 6-methyl-_88.5
FORM:C8H14O
CASNO:140819~1-N1028
RI:
RW:
RT:26.548
COMMENT: 26.5476 min 140819_4ML_URINE_ADD_NAOH_RAPHA_5
SOURCE:C:\Program Files\NISTMS\AMDIS32\LIB\140902_urine_freezedry_paper.msl
NUM PEAKS:  16 
( 27   94) ( 39  173) ( 41  508) ( 43 1000) ( 55  542) 
( 58  281) ( 67  254) ( 69  433) ( 71  214) ( 83  118) 
( 91   28) ( 93  149) (108  535) (109   52) (111  186) 
(126   84) 

NAME:26.66_2-Octanone_80.9
FORM:C8H16O
CASNO:140819~1-N1030
RI:
RW:
RT:26.662
COMMENT: 26.6622 min 140819_4ML_URINE_ADD_NAOH_RAPHA_5
SOURCE:C:\Program Files\NISTMS\AMDIS32\LIB\140902_urine_freezedry_paper.msl
NUM PEAKS:  7 
( 27   64) ( 41  104) ( 43  781) ( 58 1000) ( 59  208) 
( 71  183) (128   90) 

NAME:28.56_1-Pyrrolidinylacetonitrile_88.1
FORM:C6H10N2
CASNO:140819~1-N1034
RI:
RW:
RT:28.556
COMMENT: 28.5564 min 140819_4ML_URINE_ADD_NAOH_RAPHA_5
SOURCE:C:\Program Files\NISTMS\AMDIS32\LIB\140902_urine_freezedry_paper.msl
NUM PEAKS:  16 
( 27  117) ( 39  146) ( 40  127) ( 41  214) ( 42  712) 
( 53   80) ( 54   92) ( 55  129) ( 57  143) ( 67  380) 
( 68  116) ( 69   86) ( 82  739) ( 83   72) (109 1000) 
(110  600) 

NAME:28.78_column_bleed
CASNO:140819~1-N1036
RI:
RW:
RT:28.783
COMMENT: 28.7830 min 140819_4ML_URINE_ADD_NAOH_RAPHA_5
SOURCE:C:\Program Files\NISTMS\AMDIS32\LIB\140902_urine_freezedry_paper.msl
NUM PEAKS:  16 
( 45  247) ( 46   27) ( 47  142) ( 60   57) ( 61  616) 
( 62   42) ( 73   35) ( 75  509) ( 76   31) ( 89 1000) 
( 90   82) (103   78) (117  759) (118   88) (131   39) 
(160  110) 

NAME:32.01_1-Piperidineacetonitrile_88
FORM:C7H12N2
CASNO:140819~1-N1040
RI:
RW:
RT:32.010
COMMENT: 32.0103 min 140819_4ML_URINE_ADD_NAOH_RAPHA_5
SOURCE:C:\Program Files\NISTMS\AMDIS32\LIB\140902_urine_freezedry_paper.msl
NUM PEAKS:  26 
( 15   50) ( 27   82) ( 29   67) ( 39   71) ( 41  273) 
( 42  262) ( 43  151) ( 51   26) ( 53   41) ( 54   57) 
( 56   87) ( 57   98) ( 68   98) ( 71   43) ( 79   26) 
( 82  142) ( 83  250) ( 84  164) ( 95   66) ( 96   81) 
( 97   24) ( 98   39) (109   23) (123 1000) (124  488) 
(125   18) 

NAME:32.86_Isophorone_62.2
FORM:C9H14O
CASNO:140819~1-N1042
RI:
RW:
RT:32.862
COMMENT: 32.8621 min 140819_4ML_URINE_ADD_NAOH_RAPHA_5
SOURCE:C:\Program Files\NISTMS\AMDIS32\LIB\140902_urine_freezedry_paper.msl
NUM PEAKS:  10 
( 39  116) ( 53   87) ( 54  157) ( 55   89) ( 67   76) 
( 82 1000) ( 83   57) ( 95   75) (138  267) (139   14) 

NAME:34.62_1,3-Cyclohexadiene-1-carboxaldehyde, 2,6,6-trimethyl-_87.3
FORM:C10H14O
CASNO:140819~1-N1044
RI:
RW:
RT:34.616
COMMENT: 34.6158 min 140819_4ML_URINE_ADD_NAOH_RAPHA_5
SOURCE:C:\Program Files\NISTMS\AMDIS32\LIB\140902_urine_freezedry_paper.msl
NUM PEAKS:  31 
( 27   63) ( 29   45) ( 39  161) ( 41  107) ( 50   38) 
( 51  122) ( 53  107) ( 60   50) ( 63   73) ( 65  193) 
( 66   43) ( 67   69) ( 77  270) ( 78   62) ( 79  274) 
( 91  761) ( 92  105) ( 93   84) (103   90) (105  477) 
(106   75) (107 1000) (108   95) (115   23) (117   30) 
(119  120) (121  648) (122   77) (135  108) (150  553) 
(151   52) 

NAME:13.21_Butanal, 3-methyl-_79.9
FORM:C5H10O
CASNO:140821~1-N1002
RI:
RW:
RT:13.207
COMMENT: 13.2074 min 140821_4ML_FRESH_AHMED_3
SOURCE:C:\Program Files\NISTMS\AMDIS32\LIB\140902_urine_freezedry_paper.msl
NUM PEAKS:  8 
( 39  405) ( 41  780) ( 42  180) ( 43  666) ( 44 1000) 
( 57  241) ( 58  665) ( 71  202) 

NAME:23.14_Allyl Isothiocyanate_83.2
FORM:C4H5NS
CASNO:140821~1-N1004
RI:
RW:
RT:23.137
COMMENT: 23.1370 min 140821_4ML_FRESH_AHMED_3
SOURCE:C:\Program Files\NISTMS\AMDIS32\LIB\140902_urine_freezedry_paper.msl
NUM PEAKS:  7 
( 39  590) ( 41  879) ( 45  121) ( 60   66) ( 72  310) 
( 99 1000) (267   22) 

NAME:7.19_Furan_88.3
FORM:C4H4O
CASNO:140822~1-N1002
RI:
RW:
RT:7.189
COMMENT: 7.1895 min 140822_4ML_URINE_ADD_HCL_ARNO_3
SOURCE:C:\Program Files\NISTMS\AMDIS32\LIB\140902_urine_freezedry_paper.msl
NUM PEAKS:  24 
( 12    2) ( 13    3) ( 14    5) ( 24    2) ( 25    9) 
( 26   20) ( 28   12) ( 29   66) ( 34   13) ( 36   17) 
( 37  109) ( 38  175) ( 39 1000) ( 40  140) ( 41   12) 
( 42   79) ( 44    4) ( 48    4) ( 49   11) ( 50   11) 
( 66    3) ( 68  889) ( 69   37) ( 70    3) 

NAME:12.53_Formic acid_89.3
FORM:CH2O2
CASNO:140822~1-N1004
RI:
RW:
RT:12.529
COMMENT: 12.5287 min 140822_4ML_URINE_ADD_HCL_ARNO_3
SOURCE:C:\Program Files\NISTMS\AMDIS32\LIB\140902_urine_freezedry_paper.msl
NUM PEAKS:  5 
( 28  111) ( 29  547) ( 44  295) ( 45  755) ( 46 1000) 

NAME:17.35_Toluene_64
FORM:C7H8
CASNO:140822~1-N1006
RI:
RW:
RT:17.352
COMMENT: 17.3522 min 140822_4ML_URINE_ADD_HCL_ARNO_3
SOURCE:C:\Program Files\NISTMS\AMDIS32\LIB\140902_urine_freezedry_paper.msl
NUM PEAKS:  28 
( 27   10) ( 37   11) ( 38   21) ( 39   86) ( 40   10) 
( 45   47) ( 46   29) ( 49    6) ( 50   46) ( 51   69) 
( 52   18) ( 61   16) ( 62   40) ( 63   78) ( 64   17) 
( 65  112) ( 66   15) ( 74    9) ( 75    7) ( 76    3) 
( 77   10) ( 86    7) ( 87    5) ( 89   39) ( 90   16) 
( 91 1000) ( 92  586) ( 93   42) 

NAME:18.14_column_bleed
CASNO:140822~1-N1008
RI:
RW:
RT:18.145
COMMENT: 18.1445 min 140822_4ML_URINE_ADD_HCL_ARNO_3
SOURCE:C:\Program Files\NISTMS\AMDIS32\LIB\140902_urine_freezedry_paper.msl
NUM PEAKS:  58 
( 15    5) ( 27    8) ( 29    6) ( 39   10) ( 41   14) 
( 43   34) ( 45    7) ( 50    6) ( 51   10) ( 52    8) 
( 53   12) ( 55    6) ( 59    8) ( 61    7) ( 63    2) 
( 65   11) ( 66    3) ( 67   14) ( 73   12) ( 74    5) 
( 77    4) ( 79    4) ( 87   11) ( 94    2) ( 95  181) 
( 96  126) ( 97   32) (103   18) (104    7) (105    8) 
(107    4) (108    2) (109    9) (110   63) (111    5) 
(115   14) (116    4) (117    8) (119   25) (121    3) 
(132    4) (133   75) (135    8) (147   24) (149    8) 
(164    3) (165   10) (176   14) (177   46) (178    8) 
(179    6) (191   98) (192   19) (193   26) (207 1000) 
(208  207) (209  121) (210   24) 

NAME:19.17_Hexanal_76.7
FORM:C6H12O
CASNO:140822~1-N1010
RI:
RW:
RT:19.173
COMMENT: 19.1729 min 140822_4ML_URINE_ADD_HCL_ARNO_3
SOURCE:C:\Program Files\NISTMS\AMDIS32\LIB\140902_urine_freezedry_paper.msl
NUM PEAKS:  41 
( 15   18) ( 26   27) ( 27  219) ( 28   67) ( 29  245) 
( 30   11) ( 31   11) ( 37    8) ( 38   24) ( 39  262) 
( 40   50) ( 41  744) ( 42  159) ( 43  585) ( 44  999) 
( 45  210) ( 46    8) ( 50   19) ( 51   24) ( 52    9) 
( 53   48) ( 54   40) ( 55  216) ( 56 1000) ( 57  635) 
( 58  119) ( 59   10) ( 63    4) ( 65   10) ( 67  122) 
( 68   11) ( 69   21) ( 70   12) ( 71   87) ( 72  199) 
( 73    7) ( 79    8) ( 81   17) ( 82  156) ( 83   11) 
(100    6) 

NAME:23.49_Citronellene_32.7
FORM:C10H18
CASNO:140822~1-N1014
RI:
RW:
RT:23.492
COMMENT: 23.4917 min 140822_4ML_URINE_ADD_HCL_ARNO_3
SOURCE:C:\Program Files\NISTMS\AMDIS32\LIB\140902_urine_freezedry_paper.msl
NUM PEAKS:  28 
( 27  126) ( 29   92) ( 39  261) ( 40   54) ( 41  888) 
( 42   74) ( 43   84) ( 51   61) ( 53  217) ( 54   66) 
( 55 1000) ( 56  119) ( 57   40) ( 65   72) ( 67  696) 
( 68  445) ( 69  702) ( 70  118) ( 81  321) ( 82  526) 
( 83  127) ( 93   52) ( 94   51) ( 95  550) ( 96  151) 
(109   59) (123  151) (138  117) 

NAME:25.06_2,2,6-Trimethyl-6-vinyltetrahydropyran_48.6
FORM:C10H18O
CASNO:140822~1-N1016
RI:
RW:
RT:25.063
COMMENT: 25.0629 min 140822_4ML_URINE_ADD_HCL_ARNO_3
SOURCE:C:\Program Files\NISTMS\AMDIS32\LIB\140902_urine_freezedry_paper.msl
NUM PEAKS:  52 
( 15   32) ( 27  169) ( 29   93) ( 39  302) ( 40   67) 
( 41  592) ( 42  101) ( 43 1000) ( 50   32) ( 51   93) 
( 52   40) ( 53  249) ( 54   59) ( 55  961) ( 56  464) 
( 57   75) ( 59   79) ( 63   33) ( 65  105) ( 67  332) 
( 68  718) ( 69  584) ( 71  655) ( 77  112) ( 79  214) 
( 80   29) ( 81  545) ( 82   46) ( 83  120) ( 84  103) 
( 91  119) ( 92   33) ( 93  191) ( 94   20) ( 95  110) 
( 96   57) ( 97  380) ( 98   84) (103   54) (105  595) 
(107   27) (108   38) (109  205) (112  127) (117   21) 
(119   26) (120  238) (121  417) (122   34) (127   52) 
(139  800) (140   67) 

NAME:25.15_Benzene, 1-ethyl-3-methyl-_31.1
FORM:C9H12
CASNO:140822~1-N1018
RI:
RW:
RT:25.148
COMMENT: 25.1484 min 140822_4ML_URINE_ADD_HCL_ARNO_3
SOURCE:C:\Program Files\NISTMS\AMDIS32\LIB\140902_urine_freezedry_paper.msl
NUM PEAKS:  18 
( 39   51) ( 51   44) ( 63   39) ( 73   32) ( 77   90) 
( 78   36) ( 89   15) ( 91  119) ( 92   38) (103   88) 
(104   20) (105 1000) (106  102) (115   42) (117   36) 
(119   45) (120  361) (128   68) 

NAME:25.27_Heptane, 2,2,4,6,6-pentamethyl-_59.2
FORM:C12H26
CASNO:140822~1-N1020
RI:
RW:
RT:25.274
COMMENT: 25.2739 min 140822_4ML_URINE_ADD_HCL_ARNO_3
SOURCE:C:\Program Files\NISTMS\AMDIS32\LIB\140902_urine_freezedry_paper.msl
NUM PEAKS:  15 
( 29   41) ( 39   25) ( 41  155) ( 43   55) ( 55   68) 
( 56  454) ( 57 1000) ( 69   23) ( 71   55) ( 83   18) 
( 85   43) ( 99   57) (112   55) (113   36) (155    5) 

NAME:25.72_Furan, 2-pentyl-_89.9
FORM:C9H14O
CASNO:140822~1-N1022
RI:
RW:
RT:25.723
COMMENT: 25.7231 min 140822_4ML_URINE_ADD_HCL_ARNO_3
SOURCE:C:\Program Files\NISTMS\AMDIS32\LIB\140902_urine_freezedry_paper.msl
NUM PEAKS:  29 
( 27   60) ( 29   35) ( 39   70) ( 41   76) ( 50   14) 
( 51   39) ( 52   30) ( 53  202) ( 54   35) ( 55   19) 
( 63    7) ( 65   28) ( 66   18) ( 67   48) ( 68   38) 
( 77   24) ( 79   31) ( 80    8) ( 81 1000) ( 82  253) 
( 83   31) ( 91   10) ( 94   66) ( 95   61) ( 96   24) 
(109   35) (123   20) (138  216) (139   21) 

NAME:25.88_Furan, 2-methyl-5-(methylthio)-_93.8
FORM:C6H8OS
CASNO:140822~1-N1024
RI:
RW:
RT:25.878
COMMENT: 25.8777 min 140822_4ML_URINE_ADD_HCL_ARNO_3
SOURCE:C:\Program Files\NISTMS\AMDIS32\LIB\140902_urine_freezedry_paper.msl
NUM PEAKS:  50 
( 15   20) ( 26   13) ( 27   43) ( 37    7) ( 38   13) 
( 39   29) ( 41   31) ( 42    9) ( 43   89) ( 44    7) 
( 45  140) ( 46   16) ( 47   23) ( 48    4) ( 49   10) 
( 50   58) ( 51   88) ( 52   48) ( 53   89) ( 54    9) 
( 55    8) ( 59   11) ( 60    4) ( 61    3) ( 64   13) 
( 65   23) ( 66    4) ( 68   10) ( 69   88) ( 70   61) 
( 72    4) ( 75    4) ( 82    6) ( 83   14) ( 84   13) 
( 85  491) ( 86   24) ( 87   26) ( 95    5) ( 98   23) 
( 99   15) (112    2) (113  742) (114   47) (115   36) 
(127   15) (128 1000) (129   71) (130   44) (131    2) 

NAME:26.29_Dimethyl trisulfide_96.4
FORM:C2H6S3
CASNO:140822~1-N1026
RI:
RW:
RT:26.292
COMMENT: 26.2924 min 140822_4ML_URINE_ADD_HCL_ARNO_3
SOURCE:C:\Program Files\NISTMS\AMDIS32\LIB\140902_urine_freezedry_paper.msl
NUM PEAKS:  27 
( 15   20) ( 33    6) ( 44   16) ( 45  357) ( 46  136) 
( 47  254) ( 48   55) ( 49   13) ( 61   63) ( 62   10) 
( 64  167) ( 65   17) ( 66   17) ( 78   57) ( 79  362) 
( 80   99) ( 81   32) ( 82    8) ( 94   24) ( 96    7) 
(111  154) (113   26) (126 1000) (127   50) (128  124) 
(129    3) (130    5) 

NAME:26.77_Terpinene_29.9
FORM:C10H16
CASNO:140822~1-N1030
RI:
RW:
RT:26.774
COMMENT: 26.7736 min 140822_4ML_URINE_ADD_HCL_ARNO_3
SOURCE:C:\Program Files\NISTMS\AMDIS32\LIB\140902_urine_freezedry_paper.msl
NUM PEAKS:  44 
( 15    5) ( 27   28) ( 39   81) ( 40   10) ( 51   69) 
( 52   32) ( 62   11) ( 63   38) ( 64   14) ( 65   95) 
( 66   15) ( 74    5) ( 75    6) ( 76    6) ( 77  282) 
( 78   60) ( 79  219) ( 80   47) ( 89   18) ( 91  436) 
( 92  114) ( 93  723) ( 94   64) (102   10) (103   53) 
(104   21) (105  187) (106   45) (107  110) (108   51) 
(115   41) (116   10) (117   53) (118   15) (119  241) 
(120   28) (121 1000) (122   94) (123    3) (132    5) 
(134   54) (135   10) (136  463) (137   48) 

NAME:26.85_1,4-Cineol_87.4
FORM:C10H18O
CASNO:140822~1-N1032
RI:
RW:
RT:26.853
COMMENT: 26.8531 min 140822_4ML_URINE_ADD_HCL_ARNO_3
SOURCE:C:\Program Files\NISTMS\AMDIS32\LIB\140902_urine_freezedry_paper.msl
NUM PEAKS:  38 
( 15   10) ( 27   81) ( 29   45) ( 39   88) ( 40   24) 
( 41  278) ( 42   42) ( 43  906) ( 44   31) ( 45   14) 
( 54   51) ( 55  559) ( 56   50) ( 58  101) ( 67  134) 
( 68   96) ( 69  367) ( 70   56) ( 71  651) ( 72   36) 
( 81  187) ( 82   43) ( 83  152) ( 84   63) ( 85   17) 
( 86   76) ( 95   64) ( 96   88) ( 97   71) ( 98   17) 
(111 1000) (112   75) (125  435) (126   69) (139  109) 
(140    8) (154  306) (155   34) 

NAME:27.33_Cyclobutene, bis(1-methylethylidene)-_22.2
FORM:C10H14
CASNO:140822~1-N1034
RI:
RW:
RT:27.328
COMMENT: 27.3278 min 140822_4ML_URINE_ADD_HCL_ARNO_3
SOURCE:C:\Program Files\NISTMS\AMDIS32\LIB\140902_urine_freezedry_paper.msl
NUM PEAKS:  89 
( 14    1) ( 15   13) ( 16    1) ( 18    2) ( 26    5) 
( 27   63) ( 28   13) ( 29    8) ( 32    1) ( 37    3) 
( 38   12) ( 39  144) ( 40   15) ( 41  137) ( 42    6) 
( 43    6) ( 44    1) ( 45    1) ( 49    1) ( 50   35) 
( 51   99) ( 52   29) ( 53   36) ( 54    2) ( 55    4) 
( 59   20) ( 61    5) ( 62   29) ( 63  101) ( 64   52) 
( 65  232) ( 66   46) ( 67   10) ( 68    1) ( 72    1) 
( 73    1) ( 74   16) ( 75   20) ( 76   17) ( 77  241) 
( 78   80) ( 79   88) ( 80    6) ( 84    1) ( 85    2) 
( 86    8) ( 87   10) ( 88    3) ( 89   65) ( 90   12) 
( 91  763) ( 92   74) ( 93   82) ( 94    6) ( 95    1) 
( 98    2) ( 99    1) (101    7) (102   43) (103  140) 
(104   86) (105  103) (106    9) (107    1) (109    1) 
(110    1) (113    3) (114    2) (115  208) (116   41) 
(117  432) (118   65) (120  282) (121   14) (123    2) 
(124    1) (126    2) (127    6) (128   11) (129    5) 
(130    1) (131    6) (132    8) (133   21) (134 1000) 
(135  101) (136    6) (137    1) (152    1) 

NAME:27.69_Benzene, 1,2,3-trimethyl-_28.0
FORM:C9H12
CASNO:140822~1-N1036
RI:
RW:
RT:27.688
COMMENT: 27.6884 min 140822_4ML_URINE_ADD_HCL_ARNO_3
SOURCE:C:\Program Files\NISTMS\AMDIS32\LIB\140902_urine_freezedry_paper.msl
NUM PEAKS:  76 
( 15    4) ( 26    3) ( 27   26) ( 29    7) ( 38    7) 
( 39   62) ( 40    9) ( 41   39) ( 42    3) ( 43   68) 
( 50   24) ( 51   68) ( 52   26) ( 53   40) ( 54   10) 
( 55   30) ( 56    6) ( 58  100) ( 59   54) ( 60    5) 
( 61    5) ( 62   16) ( 63   43) ( 64   11) ( 65   59) 
( 66    9) ( 67   28) ( 68   23) ( 69   35) ( 71   45) 
( 74   10) ( 75   10) ( 76    7) ( 77  127) ( 78   46) 
( 79   82) ( 80    9) ( 81   46) ( 82    7) ( 83   16) 
( 84   34) ( 86    3) ( 87    4) ( 89   16) ( 91   90) 
( 92   16) ( 93   35) ( 94    4) ( 95   10) ( 96   16) 
( 97    7) ( 98    2) (102   15) (103   77) (104   23) 
(105 1000) (106   80) (107   10) (108   43) (109    5) 
(110    3) (111   34) (112    3) (115   49) (116   11) 
(117   40) (118    9) (119  116) (120  539) (121   61) 
(122    3) (126    5) (136    9) (139   37) (140    3) 
(154   44) 

NAME:27.88_Furan, tetrahydro-2,2-dimethyl-5-(1-methyl-1-propenyl)-_88.9
FORM:C10H18O
CASNO:140822~1-N1038
RI:
RW:
RT:27.878
COMMENT: 27.8775 min 140822_4ML_URINE_ADD_HCL_ARNO_3
SOURCE:C:\Program Files\NISTMS\AMDIS32\LIB\140902_urine_freezedry_paper.msl
NUM PEAKS:  72 
( 15   12) ( 26    9) ( 27  116) ( 28   37) ( 29  126) 
( 30    3) ( 31    7) ( 38    6) ( 39  167) ( 40   32) 
( 41  321) ( 42   98) ( 43  571) ( 44   20) ( 45   20) 
( 50   14) ( 51   38) ( 52   24) ( 53  170) ( 54   62) 
( 55  725) ( 56  407) ( 57  247) ( 59   47) ( 63    9) 
( 65   49) ( 66   22) ( 67  157) ( 68   32) ( 69  652) 
( 70  403) ( 71   32) ( 77   55) ( 78    9) ( 79  155) 
( 80   23) ( 81  687) ( 82   52) ( 83  191) ( 84   72) 
( 85  333) ( 93   63) ( 94   12) ( 95   83) ( 96   75) 
( 97  146) ( 98   38) ( 99   20) (105   24) (106    6) 
(107   33) (108    7) (109   23) (110    6) (111   33) 
(112    3) (121  162) (122   18) (123   10) (125   57) 
(126   54) (127    5) (136   24) (137   16) (139 1000) 
(140   93) (141    7) (152   11) (153   19) (154  594) 
(155   58) (156    3) 

NAME:28.15_Terpinene_27.2
FORM:C10H16
CASNO:140822~1-N1040
RI:
RW:
RT:28.149
COMMENT: 28.1486 min 140822_4ML_URINE_ADD_HCL_ARNO_3
SOURCE:C:\Program Files\NISTMS\AMDIS32\LIB\140902_urine_freezedry_paper.msl
NUM PEAKS:  50 
( 27   64) ( 29   25) ( 39   96) ( 40   15) ( 41  125) 
( 43  153) ( 50   21) ( 51   81) ( 52   40) ( 53   75) 
( 54    8) ( 55   46) ( 58   43) ( 62   11) ( 63   46) 
( 64   16) ( 65  114) ( 66   22) ( 67   40) ( 68   11) 
( 75    5) ( 77  390) ( 78   75) ( 79  234) ( 80   82) 
( 89   18) ( 91  587) ( 92  238) ( 93 1000) ( 94   84) 
( 95   11) (102    8) (103   45) (104   17) (105  115) 
(106   32) (107   88) (108   19) (109    8) (115   47) 
(116    7) (117   49) (118    5) (119  209) (121  392) 
(122   32) (134   55) (136  561) (137   54) (151    7) 

NAME:29.03_Phenol_66.9
FORM:C6H6O
CASNO:140822~1-N1042
RI:
RW:
RT:29.026
COMMENT: 29.0265 min 140822_4ML_URINE_ADD_HCL_ARNO_3
SOURCE:C:\Program Files\NISTMS\AMDIS32\LIB\140902_urine_freezedry_paper.msl
NUM PEAKS:  37 
( 26   11) ( 27   15) ( 29   12) ( 31    7) ( 37   28) 
( 38   57) ( 39  185) ( 40   95) ( 46    9) ( 47   49) 
( 49   13) ( 50   62) ( 51   59) ( 52   12) ( 53   33) 
( 54    7) ( 55   80) ( 60    7) ( 61   28) ( 62   45) 
( 63   81) ( 64   28) ( 65  308) ( 66  372) ( 67   27) 
( 68   13) ( 73   10) ( 74   26) ( 75   11) ( 76    8) 
( 77   10) ( 79   10) ( 82    5) ( 93   18) ( 94 1000) 
( 95   67) ( 96    6) 

NAME:29.26_Terpinolene_11.6
FORM:C10H16
CASNO:140822~1-N1044
RI:
RW:
RT:29.263
COMMENT: 29.2631 min 140822_4ML_URINE_ADD_HCL_ARNO_3
SOURCE:C:\Program Files\NISTMS\AMDIS32\LIB\140902_urine_freezedry_paper.msl
NUM PEAKS:  38 
( 27   97) ( 29   55) ( 39  224) ( 41  262) ( 43  325) 
( 45   38) ( 50   41) ( 51  131) ( 52   65) ( 53  209) 
( 55  141) ( 63   62) ( 65  135) ( 67  158) ( 68   44) 
( 77  384) ( 78   88) ( 79  636) ( 80  129) ( 81  167) 
( 82   56) ( 91  569) ( 92  151) ( 93 1000) ( 94  243) 
(103   59) (105  244) (106   56) (107  174) (108   60) 
(115   58) (117   80) (120   30) (121  937) (122  111) 
(132   38) (136  832) (137  178) 

NAME:29.39_Citronellyl formate_9.55
FORM:C11H20O2
CASNO:140822~1-N1046
RI:
RW:
RT:29.390
COMMENT: 29.3901 min 140822_4ML_URINE_ADD_HCL_ARNO_3
SOURCE:C:\Program Files\NISTMS\AMDIS32\LIB\140902_urine_freezedry_paper.msl
NUM PEAKS:  64 
( 15   12) ( 18   39) ( 26    9) ( 27  145) ( 28   33) 
( 29  145) ( 31   43) ( 38   11) ( 39  295) ( 40   56) 
( 41  674) ( 42   71) ( 43  350) ( 44   13) ( 45   29) 
( 50   28) ( 52   42) ( 53  244) ( 54   93) ( 55 1000) 
( 56  219) ( 57  109) ( 58   77) ( 60   62) ( 61   10) 
( 64   20) ( 65  108) ( 66   30) ( 67  794) ( 68  414) 
( 69  460) ( 70  175) ( 71   50) ( 72    6) ( 80   51) 
( 81  304) ( 82  375) ( 83  189) ( 84   17) ( 85   13) 
( 95  464) ( 96  111) ( 97   22) ( 98   29) (101    7) 
(109  109) (110  127) (111   15) (112    7) (117   58) 
(118    9) (119  249) (120   29) (123  288) (124   35) 
(125   10) (127    5) (131   12) (132   30) (133    8) 
(134   65) (138   66) (139    8) (141    5) 

NAME:29.64_Linalool oxide_29.5
FORM:C10H18O2
CASNO:140822~1-N1048
RI:
RW:
RT:29.640
COMMENT: 29.6397 min 140822_4ML_URINE_ADD_HCL_ARNO_3
SOURCE:C:\Program Files\NISTMS\AMDIS32\LIB\140902_urine_freezedry_paper.msl
NUM PEAKS:  54 
( 15   14) ( 26   10) ( 27   94) ( 29   56) ( 31   56) 
( 39  143) ( 40   36) ( 41  322) ( 42   51) ( 43  715) 
( 44   32) ( 45   27) ( 50   14) ( 51   34) ( 52   24) 
( 53  152) ( 55  427) ( 56   41) ( 57   49) ( 58   27) 
( 59 1000) ( 60   35) ( 65   65) ( 66   27) ( 67  367) 
( 68  329) ( 69  185) ( 70   84) ( 71  242) ( 72   63) 
( 77   75) ( 79  202) ( 80   32) ( 81  253) ( 83  128) 
( 84   70) ( 85   74) ( 93  321) ( 94  407) ( 95   80) 
( 96   49) ( 97   84) (102   19) (109  102) (110   38) 
(111  268) (112   66) (113    8) (121   19) (125   16) 
(137   84) (143    7) (152   76) (155   44) 

NAME:29.82_Benzene, 1-methyl-4-(1-methylethenyl)-_21.8
FORM:C10H12
CASNO:140822~1-N1050
RI:
RW:
RT:29.823
COMMENT: 29.8233 min 140822_4ML_URINE_ADD_HCL_ARNO_3
SOURCE:C:\Program Files\NISTMS\AMDIS32\LIB\140902_urine_freezedry_paper.msl
NUM PEAKS:  73 
( 15    4) ( 26    3) ( 27   23) ( 28    5) ( 29    1) 
( 37    2) ( 38    9) ( 39   73) ( 40    8) ( 41   17) 
( 42    1) ( 49    1) ( 50   33) ( 51   84) ( 52   22) 
( 53   26) ( 54    2) ( 55    1) ( 57   37) ( 61    7) 
( 62   32) ( 63  106) ( 64  117) ( 65  199) ( 66   21) 
( 67    2) ( 74   23) ( 75   25) ( 76   17) ( 77   74) 
( 78   29) ( 79   16) ( 80    1) ( 85    3) ( 86    8) 
( 87   11) ( 88    4) ( 89   59) ( 90   10) ( 91  343) 
( 92  152) ( 93   11) ( 94    1) ( 98    4) ( 99    2) 
(100    1) (101    9) (102   35) (103   28) (104   22) 
(105   30) (106    3) (110    1) (111    1) (113    5) 
(114    5) (115  489) (116  122) (117  837) (118   77) 
(119    5) (120    1) (122    1) (126    6) (127   26) 
(128   56) (129   47) (130    8) (131  179) (132 1000) 
(133  103) (134    6) (135    1) 

NAME:30.15_2-Nonanone_62.2
FORM:C9H18O
CASNO:140822~1-N1052
RI:
RW:
RT:30.147
COMMENT: 30.1470 min 140822_4ML_URINE_ADD_HCL_ARNO_3
SOURCE:C:\Program Files\NISTMS\AMDIS32\LIB\140902_urine_freezedry_paper.msl
NUM PEAKS:  30 
( 15   10) ( 27   51) ( 29   54) ( 39   46) ( 41  110) 
( 42   42) ( 43  438) ( 44   14) ( 45   13) ( 53   22) 
( 55  198) ( 56   58) ( 57  240) ( 58 1000) ( 69  157) 
( 70  137) ( 71  196) ( 72   17) ( 73  199) ( 82   28) 
( 84   38) ( 85   40) ( 99   18) (100    9) (113   14) 
(125    7) (127   34) (140   40) (142   93) (143   13) 

NAME:30.54_3,5-Dimethyl-2-octanone_56.5
FORM:3,5-Dimethyl-2-octanone
CASNO:140822~1-N1054
RI:
RW:
RT:30.545
COMMENT: 30.5446 min 140822_4ML_URINE_ADD_HCL_ARNO_3
SOURCE:C:\Program Files\NISTMS\AMDIS32\LIB\140902_urine_freezedry_paper.msl
NUM PEAKS:  45 
( 15   11) ( 27   40) ( 29   42) ( 39   52) ( 40   11) 
( 41  183) ( 42   46) ( 43  769) ( 44   21) ( 45    9) 
( 51    6) ( 52    3) ( 53   21) ( 54    7) ( 55   96) 
( 56   49) ( 57  350) ( 58   21) ( 59    7) ( 65    5) 
( 67   15) ( 69   43) ( 70   13) ( 71  160) ( 72 1000) 
( 73   44) ( 74    4) ( 82   19) ( 84    8) ( 85   75) 
( 86    7) ( 97    8) ( 99    7) (100    3) (103    2) 
(109    9) (113    8) (114    4) (115    4) (119   36) 
(123   10) (134   12) (141    4) (156   34) (157    3) 

NAME:30.97_1,3,8-p-Menthatriene_33.0
FORM:C10H14
CASNO:140822~1-N1056
RI:
RW:
RT:30.965
COMMENT: 30.9653 min 140822_4ML_URINE_ADD_HCL_ARNO_3
SOURCE:C:\Program Files\NISTMS\AMDIS32\LIB\140902_urine_freezedry_paper.msl
NUM PEAKS:  31 
( 41  124) ( 51   61) ( 55  102) ( 63   41) ( 64   27) 
( 65  109) ( 66   26) ( 69  105) ( 77  180) ( 78   54) 
( 79  151) ( 80   34) ( 85   46) ( 91  266) ( 92   41) 
( 93  151) (103   58) (105  145) (115  116) (117  122) 
(119 1000) (120  108) (121  263) (122   29) (133  100) 
(134  480) (135   52) (136  197) (137   21) (139  121) 
(154   84) 

NAME:31.92_Cresol_48.1
FORM:C7H8O
CASNO:140822~1-N1060
RI:
RW:
RT:31.922
COMMENT: 31.9222 min 140822_4ML_URINE_ADD_HCL_ARNO_3
SOURCE:C:\Program Files\NISTMS\AMDIS32\LIB\140902_urine_freezedry_paper.msl
NUM PEAKS:  50 
( 15    3) ( 26   13) ( 27   48) ( 29   12) ( 31    2) 
( 37    8) ( 38   20) ( 39   88) ( 40   16) ( 42    6) 
( 44    5) ( 45    3) ( 49   10) ( 50   76) ( 51  130) 
( 52   67) ( 53  135) ( 54   54) ( 55   55) ( 60    3) 
( 61   15) ( 62   30) ( 63   59) ( 64   14) ( 65   34) 
( 66   15) ( 73    6) ( 74   16) ( 75    9) ( 76    6) 
( 77  286) ( 78   64) ( 79  215) ( 80   83) ( 82    8) 
( 86    5) ( 87    4) ( 89   28) ( 90   73) ( 91   87) 
( 92   30) (105   21) (106    6) (107 1000) (108  796) 
(109   60) (110    5) (123    4) (138    2) (148    6) 

NAME:32.04_Campholenal_50.2
FORM:C10H16O
CASNO:140822~1-N1062
RI:
RW:
RT:32.040
COMMENT: 32.0402 min 140822_4ML_URINE_ADD_HCL_ARNO_3
SOURCE:C:\Program Files\NISTMS\AMDIS32\LIB\140902_urine_freezedry_paper.msl
NUM PEAKS:  6 
( 65   65) ( 67  236) ( 93  673) ( 95  222) (108 1000) 
(109  195) 

NAME:32.25_Benzene, 1,2,3,5-tetramethyl-_12.3
FORM:C10H14
CASNO:140822~1-N1064
RI:
RW:
RT:32.247
COMMENT: 32.2468 min 140822_4ML_URINE_ADD_HCL_ARNO_3
SOURCE:C:\Program Files\NISTMS\AMDIS32\LIB\140902_urine_freezedry_paper.msl
NUM PEAKS:  56 
( 15    3) ( 27   24) ( 29    9) ( 31    3) ( 39   49) 
( 40    7) ( 41   55) ( 42    4) ( 50   15) ( 51   48) 
( 52   19) ( 53   48) ( 55   18) ( 57   31) ( 59   43) 
( 62    8) ( 63   29) ( 64   25) ( 65   63) ( 66   24) 
( 74    5) ( 75    7) ( 76    4) ( 77   79) ( 78   27) 
( 79   70) ( 80   26) ( 81   49) ( 89   11) ( 91  147) 
( 92   30) ( 93   74) ( 99    5) (102   11) (103   35) 
(104   20) (105   43) (106    8) (107   14) (115   73) 
(116   23) (117   68) (118   14) (119 1000) (120   93) 
(121   32) (127    4) (128    8) (129    5) (131    9) 
(133   66) (134  449) (135   48) (136   24) (137    3) 
(150    5) 

NAME:32.64_2(3H)-Furanone, 5-ethyldihydro-5-methyl-_86.3
FORM:C7H12O2
CASNO:140822~1-N1066
RI:
RW:
RT:32.635
COMMENT: 32.6350 min 140822_4ML_URINE_ADD_HCL_ARNO_3
SOURCE:C:\Program Files\NISTMS\AMDIS32\LIB\140902_urine_freezedry_paper.msl
NUM PEAKS:  37 
( 15   18) ( 26   20) ( 27  108) ( 28   86) ( 29   81) 
( 31    3) ( 38    7) ( 39   75) ( 40   11) ( 41  121) 
( 42   53) ( 43  501) ( 44   17) ( 45   10) ( 50   11) 
( 51   16) ( 53   36) ( 54   20) ( 55  218) ( 56  258) 
( 57  179) ( 58    8) ( 67   24) ( 69  152) ( 70   13) 
( 71  124) ( 72   14) ( 73  195) ( 74   10) ( 84   49) 
( 85   26) ( 95   28) ( 99 1000) (100   54) (101    6) 
(113  163) (114   11) 

NAME:34.00_Terpineol_67.8
FORM:C10H18O
CASNO:140822~1-N1070
RI:
RW:
RT:33.998
COMMENT: 33.9980 min 140822_4ML_URINE_ADD_HCL_ARNO_3
SOURCE:C:\Program Files\NISTMS\AMDIS32\LIB\140902_urine_freezedry_paper.msl
NUM PEAKS:  51 
( 15   14) ( 26   11) ( 27   88) ( 29   40) ( 31   47) 
( 39  208) ( 40   55) ( 41  233) ( 43  197) ( 50   30) 
( 51   99) ( 52   57) ( 53  254) ( 54   86) ( 58   60) 
( 59 1000) ( 60   50) ( 61   19) ( 62   18) ( 65  150) 
( 66   46) ( 67  607) ( 68  478) ( 71  120) ( 77  337) 
( 78   84) ( 79  385) ( 80  126) ( 81  403) ( 91  396) 
( 92  296) ( 93  970) ( 94  193) ( 95  172) ( 96   83) 
(103   45) (104   13) (105  219) (106   46) (107  180) 
(108   87) (119  150) (120   20) (121  734) (122   81) 
(133   33) (134   33) (136  659) (137   92) (139   91) 
(157   81) 

NAME:34.20_1,3,5-Cycloheptatriene, 2,3,4,5,7,7-hexamethyl-_15.0
FORM:C13H20
CASNO:140822~1-N1072
RI:
RW:
RT:34.197
COMMENT: 34.1966 min 140822_4ML_URINE_ADD_HCL_ARNO_3
SOURCE:C:\Program Files\NISTMS\AMDIS32\LIB\140902_urine_freezedry_paper.msl
NUM PEAKS:  68 
( 27   28) ( 29   23) ( 39   64) ( 41  106) ( 43   40) 
( 51   26) ( 52   18) ( 53   57) ( 55   40) ( 57   17) 
( 58   18) ( 63   23) ( 64   20) ( 65   47) ( 66   16) 
( 67   36) ( 68   15) ( 69   42) ( 71   37) ( 76    8) 
( 79  114) ( 80   10) ( 81   28) ( 89    9) ( 91  232) 
( 92   42) ( 93  158) ( 94   29) (102   14) (103   25) 
(104   12) (105  236) (106   46) (107  218) (108   45) 
(109   20) (115   69) (116   42) (117   65) (119  213) 
(120   94) (121  173) (122   21) (127   15) (128   33) 
(129   48) (130   23) (131   74) (132   17) (133  141) 
(134   21) (136   96) (141   29) (145   19) (146   20) 
(147   46) (154    7) (159   42) (161 1000) (162  119) 
(163   10) (170    2) (172    7) (174   19) (175   12) 
(176  175) (177   32) (341    4) 

NAME:34.79_unknown
CASNO:140822~1-N1074
RI:
RW:
RT:34.785
COMMENT: 34.7854 min 140822_4ML_URINE_ADD_HCL_ARNO_3
SOURCE:C:\Program Files\NISTMS\AMDIS32\LIB\140902_urine_freezedry_paper.msl
NUM PEAKS:  45 
( 27   98) ( 39  234) ( 41  176) ( 50   86) ( 51  208) 
( 52   78) ( 53   98) ( 54   36) ( 57  167) ( 61   22) 
( 62   65) ( 63  127) ( 64   48) ( 66  139) ( 72   93) 
( 73  410) ( 75   52) ( 76   47) ( 77  334) ( 79  670) 
( 84   51) ( 89   82) ( 90   17) ( 91  230) ( 98   18) 
(105  117) (106  263) (107  779) (115  306) (116  120) 
(117  283) (118   78) (123  355) (124   43) (131  309) 
(133  354) (135  107) (145 1000) (146  822) (147  188) 
(149   28) (180   19) (221   96) (222   10) (341   38) 

NAME:36.25_2(1H)-Naphthalenone, 3,4,4a,5,6,7-hexahydro-1,1,4a-trimethyl-_16.8
FORM:C13H20O
CASNO:140822~1-N1076
RI:
RW:
RT:36.253
COMMENT: 36.2530 min 140822_4ML_URINE_ADD_HCL_ARNO_3
SOURCE:C:\Program Files\NISTMS\AMDIS32\LIB\140902_urine_freezedry_paper.msl
NUM PEAKS:  23 
( 28  267) ( 60   41) ( 71   78) ( 83  825) ( 85  666) 
( 89  104) ( 97  224) (104  134) (110  230) (112   98) 
(124  163) (129   99) (132  328) (134  166) (138  233) 
(143   38) (150 1000) (161   55) (164   79) (179  115) 
(195   39) (207   55) (281   26) 

NAME:37.24_unknown
CASNO:140822~1-N1080
RI:
RW:
RT:37.242
COMMENT: 37.2424 min 140822_4ML_URINE_ADD_HCL_ARNO_3
SOURCE:C:\Program Files\NISTMS\AMDIS32\LIB\140902_urine_freezedry_paper.msl
NUM PEAKS:  47 
( 15    3) ( 27   12) ( 29   22) ( 39   33) ( 41   60) 
( 42    9) ( 43   51) ( 45    5) ( 53   42) ( 54   67) 
( 55   71) ( 56   16) ( 64    3) ( 65   17) ( 66    7) 
( 67   20) ( 69   25) ( 77   33) ( 78   11) ( 82  250) 
( 83  121) ( 84    6) ( 85    4) ( 91   35) ( 93   17) 
( 94    9) ( 95   33) ( 96  225) ( 97   30) (107   29) 
(109   72) (110   28) (111   10) (121   17) (123  108) 
(129    5) (135   15) (136    5) (138 1000) (139  105) 
(140    7) (143    5) (149    2) (151    6) (158    2) 
(179   10) (192    2) 

NAME:37.72_Naphthalene, 1,2,3,4-tetrahydro-1,8-dimethyl-_31.2
FORM:C12H16
CASNO:140822~1-N1082
RI:
RW:
RT:37.724
COMMENT: 37.7235 min 140822_4ML_URINE_ADD_HCL_ARNO_3
SOURCE:C:\Program Files\NISTMS\AMDIS32\LIB\140902_urine_freezedry_paper.msl
NUM PEAKS:  42 
( 27   12) ( 39   23) ( 41    9) ( 50    8) ( 51   30) 
( 52    9) ( 53   17) ( 57   19) ( 62    7) ( 63   28) 
( 64   32) ( 65   36) ( 75    8) ( 76   11) ( 77   50) 
( 78   20) ( 89   15) ( 91   59) (102   15) (103   20) 
(104    6) (105   74) (115  129) (116   34) (117  119) 
(118   34) (126    6) (127   44) (128  129) (129  101) 
(130   92) (131   38) (132   68) (139    7) (141   28) 
(142   14) (143   42) (144   14) (145 1000) (146  116) 
(160  241) (161   33) 

NAME:37.91_Naphthalene, 1,2,3,4-tetrahydro-1,6,8-trimethyl-_27.7
FORM:C13H18
CASNO:140822~1-N1084
RI:
RW:
RT:37.908
COMMENT: 37.9076 min 140822_4ML_URINE_ADD_HCL_ARNO_3
SOURCE:C:\Program Files\NISTMS\AMDIS32\LIB\140902_urine_freezedry_paper.msl
NUM PEAKS:  41 
( 51   21) ( 53   15) ( 64   10) ( 65   22) ( 70   41) 
( 71   20) ( 77   40) ( 78   26) ( 80   17) ( 91   22) 
( 92   11) ( 94   10) (102   10) (103   10) (105   31) 
(107   23) (108   10) (115   57) (117   36) (119   25) 
(128  118) (129   84) (130   24) (131   24) (132    6) 
(136   12) (137    7) (139    6) (141   29) (142   58) 
(143   84) (144  102) (145   35) (152   10) (157   29) 
(158   10) (159 1000) (160   74) (172    8) (174  163) 
(175   32) 

NAME:38.32_1H-Inden-1-one, 2,3-dihydro-3,3,5,6-tetramethyl-_32.9
FORM:C13H16O
CASNO:140822~1-N1086
RI:
RW:
RT:38.323
COMMENT: 38.3228 min 140822_4ML_URINE_ADD_HCL_ARNO_3
SOURCE:C:\Program Files\NISTMS\AMDIS32\LIB\140902_urine_freezedry_paper.msl
NUM PEAKS:  73 
( 15    3) ( 27   13) ( 29    3) ( 38    2) ( 39   26) 
( 40    3) ( 41   12) ( 43  125) ( 44    3) ( 50    9) 
( 51   34) ( 52    9) ( 53   17) ( 55    4) ( 62    6) 
( 63   27) ( 64   23) ( 65   28) ( 66    5) ( 72   14) 
( 74    6) ( 75    8) ( 76   10) ( 77   40) ( 78   18) 
( 79   17) ( 80   15) ( 84    5) ( 85   14) ( 89   12) 
( 90    2) ( 91   32) ( 92    4) ( 94    4) (101    4) 
(102   13) (103   15) (104    4) (105   25) (113    2) 
(114    2) (115   86) (116   18) (117   19) (126    7) 
(127   40) (128  106) (129   67) (130   34) (131   27) 
(132    6) (139    5) (141   11) (143   13) (144    7) 
(145   61) (146   16) (152    4) (153    6) (154    2) 
(155    6) (156    1) (158   24) (159   11) (169    1) 
(171   21) (172   26) (173 1000) (174  115) (185    4) 
(186   12) (188  216) (189   28) 

NAME:38.46_Hexanoic acid, anhydride_5.31
FORM:C12H22O3
CASNO:140822~1-N1088
RI:
RW:
RT:38.458
COMMENT: 38.4584 min 140822_4ML_URINE_ADD_HCL_ARNO_3
SOURCE:C:\Program Files\NISTMS\AMDIS32\LIB\140902_urine_freezedry_paper.msl
NUM PEAKS:  27 
( 15    9) ( 27   54) ( 29   51) ( 39   48) ( 41   98) 
( 42   27) ( 43  236) ( 45   14) ( 53   24) ( 54   14) 
( 55  135) ( 56   95) ( 57   68) ( 58   19) ( 59   23) 
( 69   38) ( 70   74) ( 71   87) ( 83   26) ( 85   27) 
( 98   11) ( 99 1000) (100   60) (101   59) (114   15) 
(134   22) (141   74) 

NAME:38.68_1, 1, 5-Trimethyl-1, 2-dihydronaphthalene_64.1
FORM:C13H16
CASNO:140822~1-N1090
RI:
RW:
RT:38.682
COMMENT: 38.6825 min 140822_4ML_URINE_ADD_HCL_ARNO_3
SOURCE:C:\Program Files\NISTMS\AMDIS32\LIB\140902_urine_freezedry_paper.msl
NUM PEAKS:  86 
( 15    3) ( 26    1) ( 27   10) ( 29    3) ( 38    1) 
( 39   18) ( 40    2) ( 41    6) ( 43    1) ( 50    7) 
( 51   27) ( 52    6) ( 53    8) ( 54    1) ( 55    1) 
( 57   13) ( 58    1) ( 61    1) ( 62    7) ( 63   36) 
( 64   30) ( 65   21) ( 66    2) ( 72    5) ( 74    7) 
( 75   14) ( 76   60) ( 77   98) ( 82    4) ( 83    5) 
( 84    7) ( 85   12) ( 86    7) ( 87    5) ( 88    3) 
( 89   13) ( 90    2) ( 91   17) ( 92    1) ( 98    1) 
( 99    1) (100    1) (101    4) (102   12) (103    5) 
(104    1) (110    1) (111    1) (113    5) (114    3) 
(115  128) (116   17) (126    9) (127   37) (128   98) 
(129   70) (130   12) (137    1) (138    1) (139   29) 
(140    5) (141  273) (142  518) (143   68) (144    7) 
(150    3) (151   10) (152   31) (153   36) (154   11) 
(155   40) (156   23) (157 1000) (158  115) (159    6) 
(160    1) (163    1) (164    1) (165    3) (166    1) 
(167    1) (170    3) (171    2) (172  247) (173   31) 
(174    2) 

NAME:38.92_Isoaromadendrene epoxide_13.8
FORM:C15H24O
CASNO:140822~1-N1092
RI:
RW:
RT:38.919
COMMENT: 38.9195 min 140822_4ML_URINE_ADD_HCL_ARNO_3
SOURCE:C:\Program Files\NISTMS\AMDIS32\LIB\140902_urine_freezedry_paper.msl
NUM PEAKS:  116 
( 15   12) ( 27   68) ( 29   73) ( 39  131) ( 40   28) 
( 41  405) ( 42   28) ( 43  937) ( 44   24) ( 45   33) 
( 50    6) ( 51   37) ( 52   21) ( 53  224) ( 54   38) 
( 55  473) ( 56   49) ( 57   48) ( 58   15) ( 59   11) 
( 63   12) ( 64    9) ( 65  108) ( 66   44) ( 67  241) 
( 68   45) ( 69  197) ( 70   21) ( 71  106) ( 72   27) 
( 75    5) ( 77  180) ( 78   39) ( 79  328) ( 80   69) 
( 81  455) ( 82  111) ( 83  132) ( 84   43) ( 85   21) 
( 86    3) ( 89    7) ( 91  211) ( 92   57) ( 93  353) 
( 94  139) ( 95  208) ( 96   90) ( 97   41) ( 98   12) 
(103   19) (104   11) (105  179) (106  319) (107  252) 
(108   68) (109 1000) (110   85) (111   59) (112   23) 
(113    7) (115   29) (116   14) (117   41) (118   11) 
(119  221) (120   87) (121  648) (122  111) (123   62) 
(124   15) (125   21) (126   14) (127   11) (128   29) 
(129   31) (130   12) (131  105) (132   18) (133  124) 
(134   45) (135  101) (136  130) (137   79) (138   21) 
(139    8) (144   38) (145   49) (146   29) (147  181) 
(148   19) (149  192) (150   39) (151   25) (152   10) 
(153    4) (159  159) (160   22) (162  163) (163   46) 
(164  520) (165   63) (166    5) (172    5) (173    8) 
(174   28) (175   11) (177  116) (178   29) (179    5) 
(187   18) (202    9) (205   44) (206    7) (220   70) 
(221   13) 

NAME:39.12_Benzene, 1-methyl-4-(1-methylethenyl)-_10.1
FORM:C10H12
CASNO:140822~1-N1094
RI:
RW:
RT:39.119
COMMENT: 39.1186 min 140822_4ML_URINE_ADD_HCL_ARNO_3
SOURCE:C:\Program Files\NISTMS\AMDIS32\LIB\140902_urine_freezedry_paper.msl
NUM PEAKS:  62 
( 15   10) ( 27   20) ( 33    3) ( 38    9) ( 39   92) 
( 40    8) ( 41   84) ( 44   11) ( 45   78) ( 46   21) 
( 47  146) ( 48  118) ( 49   13) ( 50   41) ( 51   94) 
( 52   22) ( 53   21) ( 57   45) ( 59    7) ( 61    8) 
( 62   32) ( 63  106) ( 64   80) ( 65  173) ( 66   17) 
( 74   23) ( 75   24) ( 76   25) ( 77   81) ( 86    7) 
( 87   11) ( 88    5) ( 89   61) ( 90   16) ( 91  337) 
( 92  125) ( 93  110) ( 98    4) (101   10) (102   33) 
(103   35) (104   21) (105  390) (106   29) (113    6) 
(114    3) (115  463) (116  120) (117  763) (118   75) 
(123   42) (124    5) (126    5) (131  110) (132  783) 
(133 1000) (134  101) (164    3) (165    5) (180   79) 
(181   10) (182    2) 

NAME:40.00_2-Buten-1-one, 1-(2,6,6-trimethyl-1,3-cyclohexadien-1-yl)-_55.7
FORM:C13H18O
CASNO:140822~1-N1096
RI:
RW:
RT:40.004
COMMENT: 40.0040 min 140822_4ML_URINE_ADD_HCL_ARNO_3
SOURCE:C:\Program Files\NISTMS\AMDIS32\LIB\140902_urine_freezedry_paper.msl
NUM PEAKS:  53 
( 27   21) ( 29   10) ( 39   90) ( 40   12) ( 41  192) 
( 42    9) ( 50    9) ( 51   36) ( 52   15) ( 53   39) 
( 55   23) ( 62    5) ( 63   24) ( 64   12) ( 65   50) 
( 66   14) ( 69 1000) ( 70   43) ( 76    6) ( 77  109) 
( 78   30) ( 79   72) ( 80   10) ( 89    9) ( 91  127) 
( 92   12) (102    7) (103   39) (104    7) (105  200) 
(106   44) (115   34) (116   12) (119   55) (120  112) 
(121  598) (122   60) (128   29) (129   23) (133   37) 
(134   10) (141   30) (143   15) (149   15) (155    6) 
(157   82) (158   15) (160    8) (161    7) (175   73) 
(176    9) (190  148) (191   24) 

NAME:14.94_Pentanal_87.3
FORM:C5H10O
CASNO:140823~1-N1002
RI:
RW:
RT:14.939
COMMENT: 14.9386 min 140823_4ML_RAW_URINE_AHMED_1
SOURCE:C:\Program Files\NISTMS\AMDIS32\LIB\140902_urine_freezedry_paper.msl
NUM PEAKS:  10 
( 27  161) ( 29  307) ( 39  157) ( 41  377) ( 43  461) 
( 44 1000) ( 45  142) ( 55  105) ( 57  316) ( 58  442) 

NAME:7.52_Propanal_95.3
FORM:C3H6O
CASNO:140823~1-N1004
RI:
RW:
RT:7.517
COMMENT: 7.5172 min 140823_4ML_URINE_ADD_HCL_AHMED_1
SOURCE:C:\Program Files\NISTMS\AMDIS32\LIB\140902_urine_freezedry_paper.msl
NUM PEAKS:  5 
( 26  150) ( 27  373) ( 29  655) ( 57  294) ( 58 1000) 

NAME:10.29_Allyl mercaptan_50.4
FORM:C3H6S
CASNO:140823~1-N1006
RI:
RW:
RT:10.285
COMMENT: 10.2853 min 140823_4ML_URINE_ADD_HCL_AHMED_1
SOURCE:C:\Program Files\NISTMS\AMDIS32\LIB\140902_urine_freezedry_paper.msl
NUM PEAKS:  14 
( 37   79) ( 38  136) ( 39  826) ( 40  124) ( 41 1000) 
( 42   80) ( 45  335) ( 46  122) ( 47  187) ( 59   66) 
( 69   42) ( 73   72) ( 74  924) ( 76   28) 

NAME:10.79_Propyl mercaptan_75.5
FORM:C3H8S
CASNO:140823~1-N1008
RI:
RW:
RT:10.788
COMMENT: 10.7880 min 140823_4ML_URINE_ADD_HCL_AHMED_1
SOURCE:C:\Program Files\NISTMS\AMDIS32\LIB\140902_urine_freezedry_paper.msl
NUM PEAKS:  11 
( 27  210) ( 38  101) ( 39  317) ( 41  773) ( 42  781) 
( 43  779) ( 45  211) ( 46  211) ( 47  797) ( 61  100) 
( 76 1000) 

NAME:14.81_2,4-Dimethylfuran_72.6
FORM:C6H8O
CASNO:140823~1-N1010
RI:
RW:
RT:14.808
COMMENT: 14.8082 min 140823_4ML_URINE_ADD_HCL_AHMED_1
SOURCE:C:\Program Files\NISTMS\AMDIS32\LIB\140902_urine_freezedry_paper.msl
NUM PEAKS:  6 
( 39  233) ( 53  472) ( 67  662) ( 81  152) ( 95  568) 
( 96 1000) 

NAME:21.23_Ethylbenzene_47.8
FORM:C8H10
CASNO:140823~1-N1012
RI:
RW:
RT:21.231
COMMENT: 21.2314 min 140823_4ML_URINE_ADD_HCL_AHMED_1
SOURCE:C:\Program Files\NISTMS\AMDIS32\LIB\140902_urine_freezedry_paper.msl
NUM PEAKS:  7 
( 51  111) ( 63   28) ( 65   68) ( 77   74) ( 91 1000) 
( 92   49) (106  292) 

NAME:23.32_Thiophene, 2,4-dimethyl-_41.1
FORM:C6H8S
CASNO:140823~1-N1014
RI:
RW:
RT:23.321
COMMENT: 23.3208 min 140823_4ML_URINE_ADD_HCL_AHMED_1
SOURCE:C:\Program Files\NISTMS\AMDIS32\LIB\140902_urine_freezedry_paper.msl
NUM PEAKS:  44 
( 27   21) ( 37   11) ( 39   99) ( 40   11) ( 41   32) 
( 45  160) ( 46    9) ( 47   14) ( 49    4) ( 50   28) 
( 51   46) ( 52   15) ( 53   47) ( 54    7) ( 55   22) 
( 58   22) ( 59   23) ( 61    8) ( 62   15) ( 63   25) 
( 65   37) ( 66   16) ( 67   49) ( 69   73) ( 70   20) 
( 71   57) ( 72   14) ( 77   93) ( 78   41) ( 79   28) 
( 82    4) ( 84   11) ( 85   26) ( 93    6) ( 95   12) 
( 97  428) ( 98   38) ( 99   26) (109   18) (110   12) 
(111 1000) (112  729) (113   99) (114   35) 

NAME:24.73_Disulfide, methyl 1-propenyl_65.1
FORM:C4H8S2
CASNO:140823~1-N1016
RI:
RW:
RT:24.727
COMMENT: 24.7274 min 140823_4ML_URINE_ADD_HCL_AHMED_1
SOURCE:C:\Program Files\NISTMS\AMDIS32\LIB\140902_urine_freezedry_paper.msl
NUM PEAKS:  31 
( 15   17) ( 27   29) ( 29   38) ( 37   26) ( 39  264) 
( 41  303) ( 45  673) ( 46   84) ( 47  191) ( 48   50) 
( 49   16) ( 56   13) ( 57   18) ( 58   54) ( 59   53) 
( 61   76) ( 64   67) ( 69   52) ( 71  185) ( 72  434) 
( 73  227) ( 74  140) ( 75  273) ( 79   23) ( 80  182) 
( 82   17) ( 87   87) ( 88   13) (103   14) (105   48) 
(120 1000) 

NAME:24.90_2-Methyl-3-(methylthio) furan_61.9
FORM:C6H8OS
CASNO:140823~1-N1018
RI:
RW:
RT:24.902
COMMENT: 24.9024 min 140823_4ML_URINE_ADD_HCL_AHMED_1
SOURCE:C:\Program Files\NISTMS\AMDIS32\LIB\140902_urine_freezedry_paper.msl
NUM PEAKS:  27 
( 39   72) ( 45  185) ( 46   26) ( 49   30) ( 50   88) 
( 51  188) ( 52  106) ( 53  103) ( 58   63) ( 59   98) 
( 65   38) ( 69  136) ( 70   34) ( 81   60) ( 83   34) 
( 84   27) ( 85  158) ( 87   17) ( 99  210) (113  685) 
(114   40) (115   30) (122   40) (127   47) (128 1000) 
(129   81) (130   53) 

NAME:26.43_Mesitylene_32.9
FORM:C9H12
CASNO:140823~1-N1020
RI:
RW:
RT:26.429
COMMENT: 26.4286 min 140823_4ML_URINE_ADD_HCL_AHMED_1
SOURCE:C:\Program Files\NISTMS\AMDIS32\LIB\140902_urine_freezedry_paper.msl
NUM PEAKS:  13 
( 51   82) ( 59  225) ( 63   33) ( 77  117) ( 78   35) 
( 91  112) (103   73) (105 1000) (106   87) (113   66) 
(115   45) (119  137) (120  512) 

NAME:29.37_2-Carene_11.4
FORM:C10H16
CASNO:140823~1-N1024
RI:
RW:
RT:29.365
COMMENT: 29.3653 min 140823_4ML_URINE_ADD_HCL_AHMED_1
SOURCE:C:\Program Files\NISTMS\AMDIS32\LIB\140902_urine_freezedry_paper.msl
NUM PEAKS:  35 
( 46    9) ( 47   23) ( 50   22) ( 51   86) ( 52   42) 
( 63   37) ( 64   15) ( 65  112) ( 77  237) ( 78   58) 
( 79  308) ( 80   53) ( 89   12) ( 91  369) ( 92  107) 
( 93  682) ( 94   60) (102    4) (103   44) (105  201) 
(106   51) (107  212) (108   67) (115   35) (117   38) 
(119   86) (120   15) (121 1000) (122   96) (132   13) 
(134   19) (135   19) (136  460) (137   54) (174   22) 

NAME:30.15_3-Octanol, 3,7-dimethyl-_68.8
FORM:C10H22O
CASNO:140823~1-N1026
RI:
RW:
RT:30.154
COMMENT: 30.1536 min 140823_4ML_URINE_ADD_HCL_AHMED_1
SOURCE:C:\Program Files\NISTMS\AMDIS32\LIB\140902_urine_freezedry_paper.msl
NUM PEAKS:  11 
( 27  131) ( 41  407) ( 42  136) ( 43  789) ( 55  870) 
( 57  282) ( 69  925) ( 70  574) ( 73 1000) (129  132) 
(140  189) 

NAME:31.21_Phenol, 2-methoxy-_73.7
FORM:C7H8O2
CASNO:140823~1-N1028
RI:
RW:
RT:31.206
COMMENT: 31.2060 min 140823_4ML_URINE_ADD_HCL_AHMED_1
SOURCE:C:\Program Files\NISTMS\AMDIS32\LIB\140902_urine_freezedry_paper.msl
NUM PEAKS:  52 
( 15   17) ( 26   17) ( 27   56) ( 29   16) ( 30    3) 
( 31    5) ( 37   13) ( 38   30) ( 39   80) ( 40    8) 
( 41   17) ( 42    6) ( 49   10) ( 50   68) ( 51  102) 
( 52  118) ( 53  202) ( 54   21) ( 55   37) ( 61   16) 
( 62   36) ( 63   69) ( 64   25) ( 65   72) ( 66   17) 
( 67   12) ( 74    8) ( 75    4) ( 76    4) ( 77   37) 
( 78   10) ( 79   18) ( 80   18) ( 81  552) ( 82   29) 
( 85    3) ( 91   10) ( 92    9) ( 93    6) ( 94    4) 
( 95   19) (107    4) (108    4) (109 1000) (110   63) 
(111    8) (117    5) (121    6) (124  875) (125   60) 
(126    7) (134    8) 

NAME:33.52_(1,4-Dimethylpent-2-enyl)benzene_13.7
FORM:C13H18
CASNO:140823~1-N1030
RI:
RW:
RT:33.522
COMMENT: 33.5215 min 140823_4ML_URINE_ADD_HCL_AHMED_1
SOURCE:C:\Program Files\NISTMS\AMDIS32\LIB\140902_urine_freezedry_paper.msl
NUM PEAKS:  103 
( 15    4) ( 26    3) ( 27   53) ( 28   10) ( 29   27) 
( 30    1) ( 37    1) ( 38    5) ( 39  102) ( 40   14) 
( 41  109) ( 42    6) ( 43   26) ( 50   19) ( 51   84) 
( 52   28) ( 53   95) ( 54    9) ( 55   36) ( 61    1) 
( 62   12) ( 63   64) ( 64   46) ( 65  147) ( 66   20) 
( 67   87) ( 68   10) ( 69   83) ( 70   28) ( 71   75) 
( 74    8) ( 75   13) ( 76   19) ( 77  207) ( 78   65) 
( 79  112) ( 80   18) ( 81   34) ( 82   18) ( 83    6) 
( 86    3) ( 87    5) ( 88    2) ( 89   29) ( 90    6) 
( 91  392) ( 92   72) ( 93   30) ( 94   19) ( 96   20) 
(101    5) (102   27) (103   78) (104   26) (105  248) 
(106   61) (107   14) (108    3) (113    3) (114    3) 
(115  252) (116  117) (117  413) (118  324) (119  121) 
(120   23) (121   77) (122    7) (126    8) (127   61) 
(128  231) (129  264) (130   78) (131  664) (132   99) 
(133   34) (134    4) (139    9) (140    2) (141   63) 
(142   46) (143   68) (144  190) (145  112) (146   50) 
(147    7) (148    1) (151    2) (152    6) (153    5) 
(155    4) (156    3) (157   38) (159 1000) (160  122) 
(161    8) (162    1) (171    1) (172    5) (173   10) 
(174  485) (175   62) (176    5) 

NAME:34.0_1H-Indene, 2,3-dihydro-1,1,5,6-tetramethyl-_33.4
FORM:C13H18
CASNO:140823~1-N1032
RI:
RW:
RT:33.992
COMMENT: 33.9917 min 140823_4ML_URINE_ADD_HCL_AHMED_1
SOURCE:C:\Program Files\NISTMS\AMDIS32\LIB\140902_urine_freezedry_paper.msl
NUM PEAKS:  65 
( 16    3) ( 27   23) ( 28   17) ( 39   42) ( 41   64) 
( 50   12) ( 51   37) ( 52   15) ( 53   46) ( 59   14) 
( 61    2) ( 64   56) ( 65   54) ( 66   13) ( 67   36) 
( 68    8) ( 75    8) ( 76   27) ( 77  148) ( 78   42) 
( 79   72) ( 80   10) ( 82    8) ( 88    2) ( 89   27) 
( 90    5) ( 91  134) ( 96   10) (101    8) (102   28) 
(103   37) (104   10) (105  155) (113    4) (115  158) 
(116   61) (117  143) (118   25) (119   90) (120   14) 
(126   11) (127   41) (128  241) (129  250) (130   51) 
(131  268) (132   37) (133    8) (139   14) (140    4) 
(142   75) (144  268) (145   32) (146    7) (147    9) 
(153   20) (158   34) (159 1000) (160  124) (161   16) 
(162    1) (170    6) (172   30) (174  226) (176    3) 

NAME:36.27_unknown
CASNO:140823~1-N1034
RI:
RW:
RT:36.271
COMMENT: 36.2711 min 140823_4ML_URINE_ADD_HCL_AHMED_1
SOURCE:C:\Program Files\NISTMS\AMDIS32\LIB\140902_urine_freezedry_paper.msl
NUM PEAKS:  95 
( 15   17) ( 16    1) ( 17    8) ( 18   38) ( 19    2) 
( 26    6) ( 29   95) ( 31    8) ( 36    2) ( 37    2) 
( 40   51) ( 41  578) ( 42  151) ( 43  443) ( 44   18) 
( 45   33) ( 46    6) ( 50   29) ( 51  145) ( 52   97) 
( 53  284) ( 54   69) ( 55  538) ( 56  224) ( 57  107) 
( 58   25) ( 59   24) ( 60    4) ( 61    5) ( 62   11) 
( 63   67) ( 65  416) ( 66  159) ( 67  373) ( 68   74) 
( 69  271) ( 74   15) ( 77  641) ( 78   77) ( 83  156) 
( 84   13) ( 85  142) ( 86   12) ( 87    5) ( 89   31) 
( 90   12) ( 91  825) ( 96   37) ( 97   24) ( 98   29) 
(102   14) (103   92) (105  295) (106   60) (107  374) 
(108  298) (109  307) (110   40) (111  124) (112   23) 
(115  101) (116   34) (117  160) (118   40) (120   81) 
(122  121) (123   69) (124   61) (125   20) (128   22) 
(129   28) (130   13) (131   83) (132   67) (133  187) 
(135  683) (136 1000) (139    6) (142    7) (144    8) 
(145   26) (148    8) (149  643) (151  140) (154    2) 
(155    4) (158    5) (161    8) (170    3) (174   23) 
(192  970) (195    2) (207    3) (208    1) (281    1) 

NAME:36.78_1-Oxaspiro[4.5]dec-6-ene, 2,6,10,10-tetramethyl-_84.6
FORM:C13H22O
CASNO:140823~1-N1036
RI:
RW:
RT:36.782
COMMENT: 36.7818 min 140823_4ML_URINE_ADD_HCL_AHMED_1
SOURCE:C:\Program Files\NISTMS\AMDIS32\LIB\140902_urine_freezedry_paper.msl
NUM PEAKS:  58 
( 26    2) ( 27   33) ( 28   17) ( 29   32) ( 39   58) 
( 40   10) ( 41  100) ( 42   14) ( 43   61) ( 45    3) 
( 51   15) ( 52    8) ( 53   63) ( 54   63) ( 55  102) 
( 56   21) ( 59    3) ( 65   35) ( 66   10) ( 67   69) 
( 68   15) ( 69   42) ( 77   59) ( 79   62) ( 80   11) 
( 81   37) ( 82  323) ( 83  107) ( 84   10) ( 91   58) 
( 92    8) ( 93   23) ( 94   13) ( 95   79) ( 96  187) 
( 97   24) ( 98    4) (105   26) (107   26) (108    8) 
(109  128) (110   72) (111   11) (121   18) (122    6) 
(123   83) (124   13) (125    7) (133    6) (135   13) 
(136    3) (137   24) (138 1000) (139  100) (140    8) 
(151    8) (152   22) (179    8) 

NAME:37.56_2-Butanone, 4-(2,2-dimethyl-6-methylenecyclohexyl)-_25.0
FORM:C13H22O
CASNO:140823~1-N1038
RI:
RW:
RT:37.563
COMMENT: 37.5627 min 140823_4ML_URINE_ADD_HCL_AHMED_1
SOURCE:C:\Program Files\NISTMS\AMDIS32\LIB\140902_urine_freezedry_paper.msl
NUM PEAKS:  40 
( 27   95) ( 29  108) ( 39  178) ( 41  443) ( 43  630) 
( 53  199) ( 55  409) ( 59  163) ( 66   56) ( 67  252) 
( 69 1000) ( 70   77) ( 77  357) ( 79  695) ( 84  876) 
( 91  397) ( 92  163) ( 93  550) ( 95  262) ( 97   42) 
(105  248) (106  147) (107  448) (109  287) (110  139) 
(111  211) (119  440) (120  151) (121  198) (122   88) 
(123  189) (126   54) (136  494) (137  169) (161  100) 
(176   67) (179  333) (180   17) (194  230) (195   23) 

NAME:38.91_unknown
CASNO:140823~1-N1040
RI:
RW:
RT:38.914
COMMENT: 38.9137 min 140823_4ML_URINE_ADD_HCL_AHMED_1
SOURCE:C:\Program Files\NISTMS\AMDIS32\LIB\140902_urine_freezedry_paper.msl
NUM PEAKS:  88 
( 27   27) ( 29   23) ( 39   47) ( 40    8) ( 41   90) 
( 43  164) ( 50    8) ( 51   35) ( 52   13) ( 53   66) 
( 54   11) ( 55  108) ( 56   10) ( 62    7) ( 63   31) 
( 64   28) ( 65   59) ( 66   14) ( 67   78) ( 68   13) 
( 72   21) ( 76   21) ( 77   99) ( 79   91) ( 80   19) 
( 81  119) ( 82   32) ( 83   35) ( 84   13) ( 85    7) 
( 89   14) ( 91  104) ( 93   69) ( 94   33) ( 95   48) 
( 97    9) (102   14) (103   17) (104    7) (105  106) 
(106   75) (107   62) (108   14) (109  200) (110   18) 
(111   13) (112    4) (115  106) (116   31) (117   74) 
(118   14) (119   78) (121  115) (122   28) (127   48) 
(128  179) (129  168) (130   40) (131  183) (132   23) 
(133   25) (136   38) (137   24) (139   12) (141   78) 
(142   48) (143   62) (144  193) (146   23) (147   46) 
(149   40) (153   12) (157   55) (159 1000) (160  137) 
(161   20) (162   49) (163   16) (164  136) (165   21) 
(172   17) (174  231) (175   28) (177   35) (178    8) 
(187    7) (205   11) (220   18) 

NAME:39.19_Benzene, 2-(2-butenyl)-1,3,5-trimethyl-_45.7
FORM:C13H18
CASNO:140823~1-N1042
RI:
RW:
RT:39.188
COMMENT: 39.1883 min 140823_4ML_URINE_ADD_HCL_AHMED_1
SOURCE:C:\Program Files\NISTMS\AMDIS32\LIB\140902_urine_freezedry_paper.msl
NUM PEAKS:  80 
( 15    3) ( 26    2) ( 27   31) ( 29   18) ( 38    3) 
( 39   59) ( 40    7) ( 41   47) ( 42    4) ( 50   13) 
( 51   57) ( 52   18) ( 53   50) ( 54    4) ( 55   17) 
( 62    8) ( 63   42) ( 64   33) ( 65   65) ( 66    8) 
( 67   20) ( 71   38) ( 72    6) ( 74    7) ( 75   13) 
( 76   21) ( 77  113) ( 78   38) ( 79   38) ( 85    4) 
( 86    9) ( 87    6) ( 89   19) ( 90    3) ( 91  146) 
( 92   11) (101    5) (102   20) (103   40) (104   15) 
(105  127) (106   14) (113    2) (114    2) (115  195) 
(116   54) (117  177) (118   30) (119  159) (120   94) 
(126    8) (127   72) (128  278) (129  264) (130   93) 
(131  165) (132  206) (133   74) (134    7) (139   12) 
(140    2) (141   93) (142   62) (143  110) (144  317) 
(145  337) (146   41) (152   10) (153   10) (154    3) 
(155    8) (156    7) (157   38) (158   25) (159 1000) 
(160  114) (173   17) (174  602) (175   89) (176    7) 

NAME:40.46_Cedr-8-ene_22.8
FORM:C15H24
CASNO:140823~1-N1044
RI:
RW:
RT:40.459
COMMENT: 40.4589 min 140823_4ML_URINE_ADD_HCL_AHMED_1
SOURCE:C:\Program Files\NISTMS\AMDIS32\LIB\140902_urine_freezedry_paper.msl
NUM PEAKS:  74 
( 27   34) ( 29   35) ( 39   57) ( 41  175) ( 42   14) 
( 43   46) ( 51   29) ( 52   15) ( 53   81) ( 54   12) 
( 55  138) ( 56   98) ( 57   36) ( 63   15) ( 64   11) 
( 65   64) ( 67   71) ( 68   23) ( 69  139) ( 70   43) 
( 77  158) ( 78   34) ( 79  106) ( 80   29) ( 81   93) 
( 82   24) ( 83   36) ( 84   14) ( 89    9) ( 91  214) 
( 92   99) ( 93  300) ( 94   43) ( 95   52) ( 97   14) 
(102    9) (103   28) (104   12) (105  293) (106   39) 
(107   51) (108   59) (115   75) (117   71) (119 1000) 
(120  177) (121  134) (122   43) (123   34) (128   67) 
(129   64) (130   24) (131   45) (133   67) (135   36) 
(136   77) (137   11) (139   11) (141   28) (142   22) 
(143   29) (144   90) (145   61) (147  110) (148   52) 
(149   14) (159  263) (161  171) (162   32) (174  158) 
(175   22) (189   36) (204  168) (205   30) 

NAME:41.89_Gurjunene_25.1
FORM:41.8850 min 140823_4ML_URINE_ADD_HCL_AHMED_1
CASNO:140823~1-N1046
RI:
RW:
RT:41.885
COMMENT: 41.8850 min 140823_4ML_URINE_ADD_HCL_AHMED_1
SOURCE:C:\Program Files\NISTMS\AMDIS32\LIB\140902_urine_freezedry_paper.msl
NUM PEAKS:  50 
( 27   46) ( 29   67) ( 39   91) ( 40   17) ( 41  235) 
( 42   18) ( 43   53) ( 51   39) ( 52   23) ( 53  133) 
( 55  235) ( 64   21) ( 65  109) ( 66   31) ( 67  149) 
( 69   87) ( 77  222) ( 78   46) ( 79  200) ( 81  537) 
( 82   44) ( 91  356) ( 92   43) ( 93  180) ( 95   97) 
( 96   17) (103   42) (105  490) (106   70) (107  204) 
(109   82) (115   64) (119  395) (121  132) (122   34) 
(133  313) (134   78) (136   25) (147  171) (148   96) 
(149   46) (161 1000) (162  134) (163   15) (175   32) 
(176   11) (189  282) (190   41) (204  560) (205   94) 

NAME:25.09_1H-Pyrrole, 1-butyl-_84.9
FORM:C8H13N
CASNO:140823~1-N1048
RI:
RW:
RT:25.087
COMMENT: 25.0873 min 140823_4ML_URINE_ADD_NAOH_ARNO_5
SOURCE:C:\Program Files\NISTMS\AMDIS32\LIB\140902_urine_freezedry_paper.msl
NUM PEAKS:  21 
( 27   52) ( 39  106) ( 41   86) ( 50   35) ( 51   73) 
( 52   53) ( 53  265) ( 54   56) ( 65   17) ( 67  192) 
( 68  258) ( 78   96) ( 80 1000) ( 81  513) ( 82   36) 
( 94   18) (106   33) (108   31) (122   67) (123  674) 
(124   68) 

NAME:29.01_unknown
CASNO:140823~1-N1050
RI:
RW:
RT:29.009
COMMENT: 29.0089 min 140823_4ML_URINE_ADD_NAOH_ARNO_5
SOURCE:C:\Program Files\NISTMS\AMDIS32\LIB\140902_urine_freezedry_paper.msl
NUM PEAKS:  39 
( 26   16) ( 27  144) ( 29  270) ( 39  111) ( 40   25) 
( 41  245) ( 42   51) ( 43  510) ( 50   13) ( 51   34) 
( 52   25) ( 53  149) ( 54   69) ( 56   49) ( 57 1000) 
( 67  102) ( 68   97) ( 69  100) ( 70  242) ( 71  142) 
( 72  426) ( 73  135) ( 78   43) ( 80  407) ( 81  611) 
( 85  119) ( 86   15) ( 93   15) ( 95  370) ( 96   32) 
(106   14) (108   17) (113  166) (114   12) (122   14) 
(136   38) (137  304) (138   38) (142   29) 

NAME:29.08_2-Butenoic acid, 2-methyl-, 2-propenyl ester, (E)-_34.9
FORM:C8H12O2
CASNO:140823~1-N1052
RI:
RW:
RT:29.079
COMMENT: 29.0794 min 140823_4ML_URINE_ADD_NAOH_ARNO_5
SOURCE:C:\Program Files\NISTMS\AMDIS32\LIB\140902_urine_freezedry_paper.msl
NUM PEAKS:  16 
( 27   87) ( 29   77) ( 39  104) ( 41  106) ( 51   30) 
( 53   54) ( 54   22) ( 55 1000) ( 56   51) ( 79   26) 
( 83  886) ( 97   29) ( 98  100) (125  369) (126   24) 
(140   22) 

NAME:29.19_1H-Pyrrole, 1-pentyl-_68.9
FORM:C9H15N
CASNO:140823~1-N1054
RI:
RW:
RT:29.191
COMMENT: 29.1909 min 140823_4ML_URINE_ADD_NAOH_ARNO_5
SOURCE:C:\Program Files\NISTMS\AMDIS32\LIB\140902_urine_freezedry_paper.msl
NUM PEAKS:  28 
( 27   54) ( 29   18) ( 39   76) ( 40   22) ( 41   93) 
( 43   28) ( 50   12) ( 51   34) ( 52   22) ( 53  145) 
( 54   77) ( 65   18) ( 66   30) ( 67   93) ( 68   54) 
( 78   44) ( 80  408) ( 81 1000) ( 82   58) ( 93   21) 
( 94   44) ( 95   12) (106    6) (120    5) (122   14) 
(136   21) (137  370) (138   38) 

NAME:29.35_4-Nonanone_75.5
FORM:C9H18O
CASNO:140823~1-N1056
RI:
RW:
RT:29.352
COMMENT: 29.3525 min 140823_4ML_URINE_ADD_NAOH_ARNO_5
SOURCE:C:\Program Files\NISTMS\AMDIS32\LIB\140902_urine_freezedry_paper.msl
NUM PEAKS:  47 
( 15    8) ( 26    9) ( 27  151) ( 29   97) ( 38    7) 
( 39  112) ( 40   19) ( 41  250) ( 42   92) ( 43 1000) 
( 44   34) ( 50   10) ( 51   25) ( 52    9) ( 53   33) 
( 55  125) ( 57   41) ( 58  570) ( 59   20) ( 60    8) 
( 63   13) ( 65   34) ( 66    7) ( 69   15) ( 71  998) 
( 72   50) ( 77   59) ( 78   11) ( 79   27) ( 86  242) 
( 87   35) ( 91   93) ( 92   13) ( 93  133) ( 94   11) 
( 99  452) (100   48) (105   15) (107   20) (108   20) 
(113   10) (121   30) (127    4) (136   63) (137    6) 
(142   92) (143    7) 

NAME:29.68_2-Cyclopenten-1-one, 2,3-dimethyl-_67.3
FORM:C7H10O
CASNO:140823~1-N1058
RI:
RW:
RT:29.685
COMMENT: 29.6846 min 140823_4ML_URINE_ADD_NAOH_ARNO_5
SOURCE:C:\Program Files\NISTMS\AMDIS32\LIB\140902_urine_freezedry_paper.msl
NUM PEAKS:  19 
( 27  105) ( 39  189) ( 40   38) ( 41  114) ( 50   64) 
( 51   87) ( 52   58) ( 53  151) ( 54  220) ( 65   97) 
( 66   32) ( 67 1000) ( 68   85) ( 79   83) ( 81   81) 
( 95  174) (109  108) (110  613) (111   53) 

NAME:30.75_2-Cyclohexen-1-one, 3-methyl-_94.5
FORM:C7H10O
CASNO:140823~1-N1060
RI:
RW:
RT:30.746
COMMENT: 30.7461 min 140823_4ML_URINE_ADD_NAOH_ARNO_5
SOURCE:C:\Program Files\NISTMS\AMDIS32\LIB\140902_urine_freezedry_paper.msl
NUM PEAKS:  12 
( 27   80) ( 39  242) ( 50   45) ( 53  107) ( 54  379) 
( 60   82) ( 67  133) ( 82 1000) ( 93   64) (101   48) 
(108  102) (110  477) 

NAME:32.39_unknown
CASNO:140823~1-N1062
RI:
RW:
RT:32.386
COMMENT: 32.3862 min 140823_4ML_URINE_ADD_NAOH_ARNO_5
SOURCE:C:\Program Files\NISTMS\AMDIS32\LIB\140902_urine_freezedry_paper.msl
NUM PEAKS:  47 
( 41  354) ( 43  682) ( 53  133) ( 55  269) ( 59  215) 
( 65  178) ( 73  127) ( 91  426) ( 95  551) (103   91) 
(105  688) (106  141) (107  595) (109  176) (115  216) 
(116  108) (117  230) (118  107) (119  647) (121  222) 
(128  210) (129  204) (131  354) (133 1000) (134  127) 
(141   92) (142   75) (143   92) (145  325) (147  365) 
(148  472) (149   61) (157  148) (159  486) (160   81) 
(173  166) (174   67) (187  293) (188  112) (189  684) 
(190  110) (199   98) (217  548) (218   99) (232  703) 
(233  117) (281   89) 

NAME:32.85_Verbenone_38.2
FORM:C10H14O
CASNO:140823~1-N1064
RI:
RW:
RT:32.848
COMMENT: 32.8479 min 140823_4ML_URINE_ADD_NAOH_ARNO_5
SOURCE:C:\Program Files\NISTMS\AMDIS32\LIB\140902_urine_freezedry_paper.msl
NUM PEAKS:  34 
( 27  132) ( 29   58) ( 38   21) ( 39  286) ( 40   50) 
( 41  230) ( 50   40) ( 51  135) ( 52   74) ( 53  206) 
( 55  139) ( 63   53) ( 64   13) ( 65  155) ( 66   61) 
( 77  229) ( 78   49) ( 79  345) ( 80  470) ( 81   97) 
( 91  519) ( 93  113) ( 94   55) (105  211) (106   34) 
(107 1000) (108  199) (109   68) (115   25) (121  137) 
(122  109) (135  517) (136   48) (150  379) 

NAME:33.78_unknown
CASNO:140823~1-N1066
RI:
RW:
RT:33.781
COMMENT: 33.7813 min 140823_4ML_URINE_ADD_NAOH_ARNO_5
SOURCE:C:\Program Files\NISTMS\AMDIS32\LIB\140902_urine_freezedry_paper.msl
NUM PEAKS:  31 
( 29   52) ( 39   71) ( 41  101) ( 43 1000) ( 51   57) 
( 52   28) ( 55  133) ( 63   36) ( 65   55) ( 67   75) 
( 68   54) ( 69   52) ( 77  200) ( 78   59) ( 79  193) 
( 80   34) ( 82   39) ( 84   62) ( 91  190) ( 92   34) 
( 93   71) (103   87) (105  254) (106   98) (107   48) 
(110   72) (119   92) (121  703) (122   84) (149   83) 
(164  168) 

NAME:34.15_2-Methylbicyclo[3.3.1]nonane_8.15
FORM:C10H18
CASNO:140823~1-N1068
RI:
RW:
RT:34.146
COMMENT: 34.1464 min 140823_4ML_URINE_ADD_NAOH_ARNO_5
SOURCE:C:\Program Files\NISTMS\AMDIS32\LIB\140902_urine_freezedry_paper.msl
NUM PEAKS:  46 
( 27  182) ( 28  150) ( 29  160) ( 38   31) ( 39  309) 
( 40   93) ( 41  451) ( 42   69) ( 43  103) ( 50   34) 
( 51   83) ( 52   76) ( 53  327) ( 54  121) ( 55  716) 
( 56   55) ( 63   37) ( 65  149) ( 66  100) ( 67  604) 
( 68  268) ( 69   67) ( 71   36) ( 73   86) ( 77   76) 
( 78   54) ( 79  205) ( 80   50) ( 81  290) ( 91   51) 
( 95  456) ( 96 1000) ( 97  289) (105   41) (109  543) 
(110  199) (111   37) (113   27) (119   21) (121   39) 
(123  270) (124   33) (137  192) (138  597) (139  166) 
(163   12) 

NAME:35.83_Pulegone_40.0
FORM:C10H16O
CASNO:140823~1-N1070
RI:
RW:
RT:35.827
COMMENT: 35.8266 min 140823_4ML_URINE_ADD_NAOH_ARNO_5
SOURCE:C:\Program Files\NISTMS\AMDIS32\LIB\140902_urine_freezedry_paper.msl
NUM PEAKS:  31 
( 27   77) ( 29   56) ( 39  172) ( 40   45) ( 41  257) 
( 42   53) ( 43  112) ( 51   55) ( 52   31) ( 53  174) 
( 55  137) ( 63   23) ( 65   95) ( 66   39) ( 67  815) 
( 68  177) ( 69  176) ( 77   70) ( 79  128) ( 80  118) 
( 81 1000) ( 82  297) ( 93   44) ( 95  144) ( 96   40) 
(109  462) (110   52) (119   32) (137  259) (152  684) 
(153   73) 

NAME:20.26_Pyrazine, methyl-_81.5
FORM:C5H6N2
CASNO:140824~1-N1002
RI:
RW:
RT:20.262
COMMENT: 20.2624 min 140824_4ML_FREEZE_DRY_URINE_AHMED_3
SOURCE:C:\Program Files\NISTMS\AMDIS32\LIB\140902_urine_freezedry_paper.msl
NUM PEAKS:  16 
( 26  132) ( 37   35) ( 38   90) ( 39  168) ( 40  187) 
( 41   51) ( 42   95) ( 51   40) ( 52   91) ( 53  192) 
( 64   21) ( 66   63) ( 67  679) ( 68   40) ( 94 1000) 
( 95   55) 

NAME:22.18_2-Pentanone, 4-hydroxy-4-methyl-_94.3
FORM:C6H12O2
CASNO:140824~1-N1004
RI:
RW:
RT:22.181
COMMENT: 22.1807 min 140824_4ML_FREEZE_DRY_URINE_AHMED_3
SOURCE:C:\Program Files\NISTMS\AMDIS32\LIB\140902_urine_freezedry_paper.msl
NUM PEAKS:  33 
( 14    8) ( 15   78) ( 19    2) ( 25    3) ( 26   16) 
( 29   48) ( 31   74) ( 37    7) ( 38   12) ( 39   42) 
( 40   10) ( 42   39) ( 43 1000) ( 44   22) ( 45   14) 
( 50    7) ( 51    7) ( 52    3) ( 53   14) ( 54    3) 
( 55   67) ( 56   72) ( 57   34) ( 58  396) ( 59  921) 
( 60   31) ( 61    7) ( 62    2) ( 83   71) ( 85    3) 
( 98   77) (101  268) (102   16) 

NAME:23.98_Pyrazine, 2,3-dimethyl-_97.9
FORM:C6H8N2
CASNO:140824~1-N1006
RI:
RW:
RT:23.979
COMMENT: 23.9794 min 140824_4ML_FREEZE_DRY_URINE_AHMED_3
SOURCE:C:\Program Files\NISTMS\AMDIS32\LIB\140902_urine_freezedry_paper.msl
NUM PEAKS:  20 
( 15   17) ( 26   82) ( 27   53) ( 37   15) ( 38   26) 
( 39   71) ( 40  153) ( 41   65) ( 50   35) ( 51   49) 
( 52   86) ( 53   59) ( 60   31) ( 64   24) ( 66   51) 
( 67 1000) ( 68   46) ( 93   28) (108  846) (109   54) 

NAME:25.04_3-Hepten-2-one_59.9
FORM:C7H12O
CASNO:140824~1-N1008
RI:
RW:
RT:25.043
COMMENT: 25.0428 min 140824_4ML_FREEZE_DRY_URINE_AHMED_3
SOURCE:C:\Program Files\NISTMS\AMDIS32\LIB\140902_urine_freezedry_paper.msl
NUM PEAKS:  17 
( 15   26) ( 27   85) ( 29   45) ( 39  109) ( 41  204) 
( 42   47) ( 43  327) ( 50   19) ( 51   23) ( 53   53) 
( 55 1000) ( 56   32) ( 68   36) ( 69  140) ( 97  442) 
( 98   28) (112  191) 

NAME:29.54_Hexane, 1-nitro-_74.7
FORM:C6H13NO2
CASNO:140824~1-N1010
RI:
RW:
RT:29.541
COMMENT: 29.5411 min 140824_4ML_FREEZE_DRY_URINE_AHMED_3
SOURCE:C:\Program Files\NISTMS\AMDIS32\LIB\140902_urine_freezedry_paper.msl
NUM PEAKS:  33 
( 26   22) ( 27  213) ( 29  197) ( 30   43) ( 31   19) 
( 38   15) ( 39  200) ( 40   42) ( 41  576) ( 42  252) 
( 43 1000) ( 44   32) ( 45  164) ( 46   30) ( 50   13) 
( 51   22) ( 53   58) ( 54   55) ( 55  770) ( 56  167) 
( 57  207) ( 58   23) ( 59  101) ( 60   20) ( 61    8) 
( 62   95) ( 70  145) ( 82   68) ( 85  108) ( 88   10) 
( 99   38) (114   30) (138   12) 

NAME:30.01_unknown
CASNO:140824~1-N1012
RI:
RW:
RT:30.007
COMMENT: 30.0068 min 140824_4ML_FREEZE_DRY_URINE_AHMED_3
SOURCE:C:\Program Files\NISTMS\AMDIS32\LIB\140902_urine_freezedry_paper.msl
NUM PEAKS:  24 
( 15   56) ( 19   13) ( 26   52) ( 27  164) ( 28  166) 
( 29  150) ( 30   17) ( 31   72) ( 39   76) ( 40   42) 
( 41  204) ( 42  609) ( 43  384) ( 44   82) ( 45 1000) 
( 46   25) ( 56  194) ( 57  103) ( 58  244) ( 59  167) 
( 86   22) ( 87   87) (130  182) (131   12) 

NAME:31.62_unknown
CASNO:140824~1-N1016
RI:
RW:
RT:31.620
COMMENT: 31.6200 min 140824_4ML_FREEZE_DRY_URINE_AHMED_3
SOURCE:C:\Program Files\NISTMS\AMDIS32\LIB\140902_urine_freezedry_paper.msl
NUM PEAKS:  77 
( 15   24) ( 26   10) ( 27   56) ( 29   72) ( 39  119) 
( 40   23) ( 41   60) ( 42   78) ( 43 1000) ( 44   29) 
( 45   23) ( 50   11) ( 51   23) ( 52   10) ( 53   41) 
( 54   39) ( 55  232) ( 56   32) ( 57  146) ( 58  505) 
( 59  111) ( 60   11) ( 61   77) ( 65   27) ( 67   39) 
( 69  103) ( 70  122) ( 71  293) ( 72   87) ( 73   32) 
( 75   44) ( 77   21) ( 80   14) ( 81   31) ( 82   62) 
( 84  243) ( 85  243) ( 86   25) ( 87   56) ( 88   25) 
( 89    5) ( 92   11) ( 93   12) ( 94    5) ( 95   60) 
( 96   17) ( 97   39) ( 98   87) (100   17) (101  363) 
(102   27) (105   14) (107   11) (111   11) (112    9) 
(113   15) (114   51) (116   25) (117    9) (119   14) 
(125    9) (128   38) (129   49) (130    7) (139   11) 
(140    6) (141   38) (152   12) (153    8) (154    7) 
(156   14) (157   67) (168    4) (183    7) (200   27) 
(201    6) (207   11) 

NAME:31.93_2H-Pyran-2-one, tetrahydro-_32.3
FORM:C5H8O2
CASNO:140824~1-N1018
RI:
RW:
RT:31.926
COMMENT: 31.9256 min 140824_4ML_FREEZE_DRY_URINE_AHMED_3
SOURCE:C:\Program Files\NISTMS\AMDIS32\LIB\140902_urine_freezedry_paper.msl
NUM PEAKS:  64 
( 14   13) ( 15   39) ( 25    5) ( 26   85) ( 27  277) 
( 28  270) ( 29  151) ( 30   14) ( 31   17) ( 37   21) 
( 38   44) ( 39  305) ( 40  100) ( 41  894) ( 42 1000) 
( 43  318) ( 44   71) ( 45   20) ( 49    9) ( 50   33) 
( 51   53) ( 52   14) ( 53   77) ( 54   58) ( 55  499) 
( 56  851) ( 57   82) ( 58   32) ( 59   36) ( 63   13) 
( 65   15) ( 66    8) ( 67   23) ( 68   31) ( 69   37) 
( 70  226) ( 71  121) ( 77   63) ( 79   58) ( 80   29) 
( 83   17) ( 84   18) ( 85   38) ( 89   11) ( 91   17) 
( 98   15) ( 99   27) (100  396) (112   14) (113   31) 
(124    5) (127   27) (128   62) (129   74) (130   49) 
(143   17) (144   36) (145   35) (155    9) (156   13) 
(158   12) (173  251) (174   21) (188    7) 

NAME:32.22_4-Acetyl-1-methylcyclohexene_85.3
FORM:C9H14O
CASNO:140824~1-N1020
RI:
RW:
RT:32.220
COMMENT: 32.2197 min 140824_4ML_FREEZE_DRY_URINE_AHMED_3
SOURCE:C:\Program Files\NISTMS\AMDIS32\LIB\140902_urine_freezedry_paper.msl
NUM PEAKS:  32 
( 27  103) ( 39  203) ( 41  162) ( 43  817) ( 51   85) 
( 53  190) ( 55  254) ( 63   41) ( 65  139) ( 67  797) 
( 68  168) ( 77  272) ( 78   62) ( 79  383) ( 80  168) 
( 81  111) ( 83   80) ( 91  232) ( 92   50) ( 93  262) 
( 94  191) ( 95 1000) (105  249) (109  112) (111   52) 
(123  602) (124   62) (126   64) (127   66) (138  958) 
(139   91) (166   20) 

NAME:33.07_2H-Pyran-2-one, tetrahydro-6-methyl-_86.1
FORM:C6H10O2
CASNO:140824~1-N1022
RI:
RW:
RT:33.071
COMMENT: 33.0706 min 140824_4ML_FREEZE_DRY_URINE_AHMED_3
SOURCE:C:\Program Files\NISTMS\AMDIS32\LIB\140902_urine_freezedry_paper.msl
NUM PEAKS:  24 
( 15   27) ( 26   24) ( 27  113) ( 29   53) ( 37    6) 
( 38   18) ( 39  148) ( 40   38) ( 41  197) ( 42 1000) 
( 43  258) ( 44   15) ( 45   13) ( 50    8) ( 51   10) 
( 53   20) ( 54   12) ( 55  345) ( 56   15) ( 63    4) 
( 70  777) ( 71  159) ( 99   58) (114   96) 

NAME:33.24_Cyclopentene_19.5
FORM:C5H8
CASNO:140824~1-N1024
RI:
RW:
RT:33.241
COMMENT: 33.2407 min 140824_4ML_FREEZE_DRY_URINE_AHMED_3
SOURCE:C:\Program Files\NISTMS\AMDIS32\LIB\140902_urine_freezedry_paper.msl
NUM PEAKS:  15 
( 27  122) ( 37   21) ( 38   48) ( 39  214) ( 40  125) 
( 41  116) ( 50   68) ( 51   91) ( 52   68) ( 53  462) 
( 66   97) ( 67 1000) ( 68  427) (112  373) (140  262) 

NAME:37.03_unknown_cyclo-
CASNO:140824~1-N1026
RI:
RW:
RT:37.029
COMMENT: 37.0287 min 140824_4ML_FREEZE_DRY_URINE_AHMED_3
SOURCE:C:\Program Files\NISTMS\AMDIS32\LIB\140902_urine_freezedry_paper.msl
NUM PEAKS:  21 
( 29  125) ( 39  187) ( 41  426) ( 43 1000) ( 55  409) 
( 56  148) ( 57  252) ( 58  104) ( 59  504) ( 65   93) 
( 67  461) ( 69  450) ( 71  168) ( 72  667) ( 77  108) 
( 82  547) ( 83  317) ( 85  277) ( 95  148) (120   80) 
(121  117) 

NAME:37.69_Bisabolol_18.2
FORM:C15H26O
CASNO:140824~1-N1028
RI:
RW:
RT:37.692
COMMENT: 37.6920 min 140824_4ML_FREEZE_DRY_URINE_AHMED_3
SOURCE:C:\Program Files\NISTMS\AMDIS32\LIB\140902_urine_freezedry_paper.msl
NUM PEAKS:  56 
( 15   47) ( 18  200) ( 29   65) ( 39   62) ( 41  271) 
( 42   42) ( 43 1000) ( 53   53) ( 55   89) ( 56   43) 
( 57   75) ( 59  113) ( 65   37) ( 66   42) ( 67  105) 
( 69  853) ( 70   66) ( 71  256) ( 72   27) ( 78   40) 
( 79   95) ( 81  100) ( 83   78) ( 86  335) ( 93  114) 
( 95   91) ( 97   43) ( 99   38) (100   40) (105   73) 
(106   38) (108   30) (109  517) (110  102) (111   53) 
(120  105) (121  244) (127   81) (128  125) (129   58) 
(133   48) (135   55) (138   20) (145   52) (147  144) 
(153   43) (155   54) (157   51) (162   52) (163   15) 
(178   43) (180   26) (185  207) (186   24) (187   21) 
(202   30) 

NAME:38.54_2-Methoxy-4-vinylphenol_20.7
FORM:C9H10O2
CASNO:140824~1-N1030
RI:
RW:
RT:38.537
COMMENT: 38.5373 min 140824_4ML_FREEZE_DRY_URINE_AHMED_3
SOURCE:C:\Program Files\NISTMS\AMDIS32\LIB\140902_urine_freezedry_paper.msl
NUM PEAKS:  13 
( 50   91) ( 51  153) ( 52   76) ( 62   41) ( 63  107) 
( 65   67) ( 77  414) ( 78  114) ( 91  106) (107  382) 
(135 1000) (150  982) (151  140) 

NAME:38.76_Propane, 1-isothiocyanato-3-(methylthio)-_97.0
FORM:C5H9NS2
CASNO:140824~1-N1032
RI:
RW:
RT:38.763
COMMENT: 38.7634 min 140824_4ML_FREEZE_DRY_URINE_AHMED_3
SOURCE:C:\Program Files\NISTMS\AMDIS32\LIB\140902_urine_freezedry_paper.msl
NUM PEAKS:  26 
( 27  103) ( 35   32) ( 39  130) ( 41  446) ( 45  195) 
( 46  102) ( 47  138) ( 48   27) ( 49   44) ( 58   58) 
( 59   95) ( 60   72) ( 61  392) ( 62   29) ( 72  480) 
( 73  193) ( 74   62) ( 75   76) ( 86   39) ( 98   61) 
( 99  161) (100  173) (101 1000) (102   66) (103   62) 
(147  171) 

NAME:39.91_Propanoic acid, 2-methyl-, 3-hydroxy-2,4,4-trimethylpentyl ester_79.7
FORM:C12H24O3
CASNO:140824~1-N1034
RI:
RW:
RT:39.914
COMMENT: 39.9139 min 140824_4ML_FREEZE_DRY_URINE_AHMED_3
SOURCE:C:\Program Files\NISTMS\AMDIS32\LIB\140902_urine_freezedry_paper.msl
NUM PEAKS:  19 
( 27   62) ( 29   45) ( 41  188) ( 43  523) ( 45   43) 
( 55  178) ( 56  808) ( 57  173) ( 59   22) ( 71 1000) 
( 72   81) ( 73  153) ( 85   98) ( 89  570) ( 90   21) 
( 97   55) (113   18) (143   98) (173  124) 

NAME:41.31_Phenol, 2,6-bis(1,1-dimethylethyl)-_45.7
FORM:C14H22O
CASNO:140824~1-N1036
RI:
RW:
RT:41.314
COMMENT: 41.3144 min 140824_4ML_FREEZE_DRY_URINE_AHMED_3
SOURCE:C:\Program Files\NISTMS\AMDIS32\LIB\140902_urine_freezedry_paper.msl
NUM PEAKS:  65 
( 17   15) ( 27   21) ( 28   49) ( 29   51) ( 30    3) 
( 39   30) ( 41   56) ( 43   23) ( 46    6) ( 51   30) 
( 53   25) ( 55   53) ( 57  313) ( 58   40) ( 59   16) 
( 61    4) ( 62    2) ( 65   81) ( 66   33) ( 67   39) 
( 74  176) ( 75   17) ( 77   39) ( 78   29) ( 79   35) 
( 80    9) ( 81    9) ( 84    3) ( 88   78) ( 91   82) 
( 93   22) ( 95   10) (102   11) (103   19) (107   28) 
(108    7) (115   72) (116   22) (117   88) (118   15) 
(119   71) (120   14) (121   23) (123    6) (126    3) 
(127   34) (129   59) (130   13) (131  119) (133   15) 
(134   11) (142   18) (143   14) (144    7) (146    8) 
(149   16) (157    5) (163  137) (164   42) (175   37) 
(189   10) (191 1000) (192  121) (206  210) (208   13) 

NAME:7.93_Isopropyl Alcohol_79.5
FORM:C3H8O
CASNO:140825~1-N1002
RI:
RW:
RT:7.933
COMMENT: 7.9329 min 140825_4ML_URINE_ADD_NACL_AHMED_5
SOURCE:C:\Program Files\NISTMS\AMDIS32\LIB\140902_urine_freezedry_paper.msl
NUM PEAKS:  10 
( 15   37) ( 19   49) ( 27   73) ( 29   56) ( 39   74) 
( 41   88) ( 42   58) ( 43  200) ( 45 1000) ( 59   56) 

NAME:23.62_Phellandrene_31.5
FORM:C10H16
CASNO:140825~1-N1004
RI:
RW:
RT:23.616
COMMENT: 23.6163 min 140825_4ML_URINE_ADD_NACL_AHMED_5
SOURCE:C:\Program Files\NISTMS\AMDIS32\LIB\140902_urine_freezedry_paper.msl
NUM PEAKS:  5 
( 77  263) ( 79  152) ( 91  357) ( 92  241) ( 93 1000) 

NAME:8.30_Acetonitrile_54
CASNO:140818~1-N1006
RI:
RW:
RT:8.295
COMMENT: 8.2954 min 140818_4ML_FRESH_ARNO_2
SOURCE:C:\Users\arnom\Documents\Dropbox\job\urine_paper\140919_urine_freezedry_paper_SOPHIE.msl
NUM PEAKS:  3 
( 39  176) ( 40  486) ( 41 1000) 

NAME:12.99_Benzene_60
CASNO:140818~1-N1008
RI:
RW:
RT:12.989
COMMENT: 12.9888 min 140818_4ML_FRESH_ARNO_2
SOURCE:C:\Users\arnom\Documents\Dropbox\job\urine_paper\140919_urine_freezedry_paper_SOPHIE.msl
NUM PEAKS:  8 
( 39  107) ( 50  165) ( 51  214) ( 52  221) ( 74   42) 
( 77  275) ( 78 1000) ( 79   40) 

NAME:26.09_2,3-Dehydro-1,8-cineole_76
CASNO:140818~1-N1010
RI:
RW:
RT:26.087
COMMENT: 26.0874 min 140818_4ML_FRESH_ARNO_2
SOURCE:C:\Users\arnom\Documents\Dropbox\job\urine_paper\140919_urine_freezedry_paper_SOPHIE.msl
NUM PEAKS:  15 
( 39  154) ( 43  513) ( 53   96) ( 67  101) ( 77  346) 
( 79  801) ( 80   46) ( 81   49) ( 91  370) ( 93  179) 
( 94  450) (109 1000) (121  180) (124  185) (152   35) 

NAME:23.25_1-Butanol, 3-methyl_41
CASNO:140820~1-N1002
RI:
RW:
RT:23.246
COMMENT: 23.2463 min 140820_4ML_RAW_URINE_ARNO_2
SOURCE:C:\Users\arnom\Documents\Dropbox\job\urine_paper\140919_urine_freezedry_paper_SOPHIE.msl
NUM PEAKS:  3 
( 55  745) ( 57  569) ( 70 1000) 

NAME:27.63_4-(2,6,6-Trimethylcyclohexa-1,3-dienyl)but-3-en-2-one_51
CASNO:140820~1-N1004
RI:
RW:
RT:27.634
COMMENT: 27.6335 min 140820_4ML_RAW_URINE_ARNO_2
SOURCE:C:\Users\arnom\Documents\Dropbox\job\urine_paper\140919_urine_freezedry_paper_SOPHIE.msl
NUM PEAKS:  51 
( 15   44) ( 38   12) ( 39   87) ( 41   98) ( 43 1000) 
( 45   37) ( 50   24) ( 51  122) ( 52   41) ( 53   71) 
( 63   50) ( 64   72) ( 66   23) ( 74   17) ( 75   21) 
( 77   83) ( 78   83) ( 79  179) ( 80   39) ( 89   50) 
( 91  145) ( 92   32) (102   36) (103   59) (105  224) 
(106   27) (107   77) (109   14) (115  189) (116   86) 
(117  153) (118   25) (119  115) (120   34) (121   44) 
(127   30) (128   57) (129  123) (130   43) (131  335) 
(133  177) (141   98) (144   26) (147  110) (148   89) 
(155   16) (158   35) (160   46) (173   86) (176  135) 
(190  351) 

NAME:36.43_1,3-Cyclopentadiene, 1,2-dimethyl_30
CASNO:140820~1-N1008
RI:
RW:
RT:36.426
COMMENT: 36.4260 min 140820_4ML_RAW_URINE_ARNO_2
SOURCE:C:\Users\arnom\Documents\Dropbox\job\urine_paper\140919_urine_freezedry_paper_SOPHIE.msl
NUM PEAKS:  9 
( 41  307) ( 43  317) ( 55  176) ( 69  302) ( 79 1000) 
( 91  226) ( 93  232) ( 94  797) (135  196) 

NAME:14.20_Furan, 2-ethyl_92
CASNO:140820~1-N1010
RI:
RW:
RT:14.204
COMMENT: 14.2042 min 140820_4ML_URINE_ADD_HCL_ARNO_1
SOURCE:C:\Users\arnom\Documents\Dropbox\job\urine_paper\140919_urine_freezedry_paper_SOPHIE.msl
NUM PEAKS:  9 
( 39  162) ( 51   48) ( 53  380) ( 65   57) ( 67   66) 
( 81 1000) ( 82   39) ( 95   50) ( 96  370) 

NAME:19.84_1,3-Cyclopentadiene, 5-(1,1-dimethylethyl)_45
CASNO:140820~1-N1014
RI:
RW:
RT:19.840
COMMENT: 19.8399 min 140820_4ML_URINE_ADD_HCL_ARNO_1
SOURCE:C:\Users\arnom\Documents\Dropbox\job\urine_paper\140919_urine_freezedry_paper_SOPHIE.msl
NUM PEAKS:  6 
( 77  289) ( 79  268) ( 91  468) (105  261) (107 1000) 
(122  321) 

NAME:19.58_1,3-Cyclopentadiene, 5,5-dimethyl-1-ethyl_32
CASNO:140820~1-N1016
RI:
RW:
RT:19.580
COMMENT: 19.5803 min 140820_4ML_URINE_ADD_HCL_ARNO_1
SOURCE:C:\Users\arnom\Documents\Dropbox\job\urine_paper\140919_urine_freezedry_paper_SOPHIE.msl
NUM PEAKS:  9 
( 39  115) ( 65  114) ( 79  195) ( 91  558) ( 92   56) 
(105  299) (107 1000) (108   87) (122  338) 

NAME:20.20_2-Acetyl-5-methylfuran_87
CASNO:140820~1-N1018
RI:
RW:
RT:20.200
COMMENT: 20.1996 min 140820_4ML_URINE_ADD_HCL_ARNO_1
SOURCE:C:\Users\arnom\Documents\Dropbox\job\urine_paper\140919_urine_freezedry_paper_SOPHIE.msl
NUM PEAKS:  4 
( 43  217) (109 1000) (110   63) (124  332) 

NAME:21.06_2-Methyl-1-octen-3-yne_45
CASNO:140820~1-N1020
RI:
RW:
RT:21.065
COMMENT: 21.0649 min 140820_4ML_URINE_ADD_HCL_ARNO_1
SOURCE:C:\Users\arnom\Documents\Dropbox\job\urine_paper\140919_urine_freezedry_paper_SOPHIE.msl
NUM PEAKS:  14 
( 41  194) ( 53  116) ( 65  214) ( 66  231) ( 67   94) 
( 77  277) ( 79  668) ( 80  170) ( 91  490) ( 93  540) 
( 94   68) (105  150) (107 1000) (122  575) 

NAME:21.76_Furfural_51
CASNO:140820~1-N1022
RI:
RW:
RT:21.756
COMMENT: 21.7557 min 140820_4ML_URINE_ADD_HCL_ARNO_1
SOURCE:C:\Users\arnom\Documents\Dropbox\job\urine_paper\140919_urine_freezedry_paper_SOPHIE.msl
NUM PEAKS:  8 
( 29  105) ( 37   95) ( 38  177) ( 39  530) ( 67   94) 
( 95  993) ( 96 1000) ( 97   53) 

NAME:22.44_Butanoic acid, 3-methyl_93
CASNO:140820~1-N1024
RI:
RW:
RT:22.436
COMMENT: 22.4359 min 140820_4ML_URINE_ADD_HCL_ARNO_1
SOURCE:C:\Users\arnom\Documents\Dropbox\job\urine_paper\140919_urine_freezedry_paper_SOPHIE.msl
NUM PEAKS:  8 
( 27   62) ( 41  229) ( 42  103) ( 43  260) ( 45  156) 
( 60 1000) ( 61   67) ( 87  175) 

NAME:23.02_1,7-Octadiene, 2,7-dimethyl_26
CASNO:140820~1-N1026
RI:
RW:
RT:23.017
COMMENT: 23.0172 min 140820_4ML_URINE_ADD_HCL_ARNO_1
SOURCE:C:\Users\arnom\Documents\Dropbox\job\urine_paper\140919_urine_freezedry_paper_SOPHIE.msl
NUM PEAKS:  15 
( 39  240) ( 41  480) ( 53  211) ( 54   99) ( 55 1000) 
( 56  334) ( 67 1000) ( 68  606) ( 69  354) ( 81  340) 
( 82  329) ( 95  566) ( 96  147) (110  362) (123  162) 

NAME:23.64_Benzene, 1,2,3-trimethyl_23
CASNO:140820~1-N1028
RI:
RW:
RT:23.644
COMMENT: 23.6439 min 140820_4ML_URINE_ADD_HCL_ARNO_1
SOURCE:C:\Users\arnom\Documents\Dropbox\job\urine_paper\140919_urine_freezedry_paper_SOPHIE.msl
NUM PEAKS:  9 
( 51  131) ( 77  186) ( 79  152) ( 91  151) (103  143) 
(105 1000) (106  105) (119  167) (120  348) 

NAME:24.62_Ethanone, 1-(2-furanyl)_85
CASNO:140820~1-N1030
RI:
RW:
RT:24.617
COMMENT: 24.6173 min 140820_4ML_URINE_ADD_HCL_ARNO_1
SOURCE:C:\Users\arnom\Documents\Dropbox\job\urine_paper\140919_urine_freezedry_paper_SOPHIE.msl
NUM PEAKS:  22 
( 15   25) ( 26   16) ( 27   24) ( 37   29) ( 38   62) 
( 39  189) ( 40   29) ( 42   33) ( 43  133) ( 50   32) 
( 51   42) ( 52   13) ( 53   45) ( 63   10) ( 67   78) 
( 68   36) ( 91   36) ( 95 1000) ( 96   66) (105   21) 
(110  467) (111   32) 

NAME:25.29_3-Buten-2-ol, 4-(2,6,6-trimethyl-2-cyclohexen-1-yl)-, (3E)_40
CASNO:140820~1-N1032
RI:
RW:
RT:25.293
COMMENT: 25.2925 min 140820_4ML_URINE_ADD_HCL_ARNO_1
SOURCE:C:\Users\arnom\Documents\Dropbox\job\urine_paper\140919_urine_freezedry_paper_SOPHIE.msl
NUM PEAKS:  29 
( 39   84) ( 43  129) ( 50   26) ( 51   72) ( 52   55) 
( 53   63) ( 59   44) ( 65   63) ( 67  105) ( 68   51) 
( 77  155) ( 78   25) ( 79   60) ( 81  177) ( 91   74) 
( 94   30) ( 95 1000) ( 96   98) (103   25) (105  388) 
(106   37) (119   73) (120  214) (123   70) (138  294) 
(193  212) (194   35) (209  116) (210   13) 

NAME:25.52_1,3-Cyclohexadiene, 1,3,5,5-tetramethyl_32
CASNO:140820~1-N1034
RI:
RW:
RT:25.523
COMMENT: 25.5226 min 140820_4ML_URINE_ADD_HCL_ARNO_1
SOURCE:C:\Users\arnom\Documents\Dropbox\job\urine_paper\140919_urine_freezedry_paper_SOPHIE.msl
NUM PEAKS:  8 
( 91  156) (103   52) (105  445) (106   97) (119  164) 
(121 1000) (122   76) (136  265) 

NAME:26.01_1,3,8-p-Menthatriene_14
CASNO:140820~1-N1036
RI:
RW:
RT:26.014
COMMENT: 26.0138 min 140820_4ML_URINE_ADD_HCL_ARNO_1
SOURCE:C:\Users\arnom\Documents\Dropbox\job\urine_paper\140919_urine_freezedry_paper_SOPHIE.msl
NUM PEAKS:  33 
( 39  200) ( 41  103) ( 50   76) ( 51  152) ( 56   34) 
( 57  114) ( 58   57) ( 62   26) ( 63   90) ( 64   37) 
( 65  124) ( 66   38) ( 74   26) ( 77  490) ( 78  180) 
( 89   33) ( 91 1000) ( 92  328) ( 93  106) (102   26) 
(103  192) (104   47) (106  106) (115  199) (116   30) 
(117  417) (118  295) (119  739) (120   81) (132   38) 
(133   29) (134  587) (135   45) 

NAME:26.07_Cyclohexene, 3-methyl-6-(1-methylethenyl)-, (3R-trans)_11
CASNO:140820~1-N1038
RI:
RW:
RT:26.072
COMMENT: 26.0718 min 140820_4ML_URINE_ADD_HCL_ARNO_1
SOURCE:C:\Users\arnom\Documents\Dropbox\job\urine_paper\140919_urine_freezedry_paper_SOPHIE.msl
NUM PEAKS:  35 
( 27   80) ( 29   87) ( 39  167) ( 40  105) ( 41  241) 
( 43  160) ( 51   65) ( 52   67) ( 53  161) ( 54   49) 
( 55  230) ( 65   91) ( 67  383) ( 68  277) ( 69   96) 
( 77  145) ( 79  519) ( 80   94) ( 81  161) ( 82   82) 
( 91  183) ( 93  417) ( 94  110) ( 95   59) ( 96   55) 
(105  214) (107  197) (108  129) (110   91) (112   39) 
(119  104) (121 1000) (122  135) (136  515) (137   75) 

NAME:26.58_Benzaldehyde_1
CASNO:140820~1-N1040
RI:
RW:
RT:26.583
COMMENT: 26.5825 min 140820_4ML_URINE_ADD_HCL_ARNO_1
SOURCE:C:\Users\arnom\Documents\Dropbox\job\urine_paper\140919_urine_freezedry_paper_SOPHIE.msl
NUM PEAKS:  14 
( 29  141) ( 41  189) ( 42  325) ( 50  273) ( 51  469) 
( 52  131) ( 56  154) ( 74  112) ( 77  824) ( 78  157) 
( 84   95) ( 86  134) (105  911) (106 1000) 

NAME:27.17_Cyclohexanol, 1-methyl-4-(1-methylethenyl)-, acetate_9
CASNO:140820~1-N1042
RI:
RW:
RT:27.173
COMMENT: 27.1733 min 140820_4ML_URINE_ADD_HCL_ARNO_1
SOURCE:C:\Users\arnom\Documents\Dropbox\job\urine_paper\140919_urine_freezedry_paper_SOPHIE.msl
NUM PEAKS:  51 
( 27   73) ( 39  175) ( 40   44) ( 41  177) ( 42   23) 
( 50   37) ( 51  112) ( 52   62) ( 53  286) ( 55   78) 
( 57   75) ( 58   59) ( 59   25) ( 62   14) ( 63   58) 
( 64   27) ( 65  156) ( 66   45) ( 67  583) ( 68  728) 
( 69   88) ( 77  217) ( 78   54) ( 79  278) ( 80   91) 
( 81  205) ( 89   22) ( 91  347) ( 92  174) ( 93  449) 
( 94  167) ( 95   70) (102   10) (103   52) (104   31) 
(105   86) (106   14) (107  131) (108   42) (109   29) 
(115   98) (116   12) (117  161) (118   17) (119 1000) 
(120   96) (121  168) (134  312) (135   26) (136  245) 
(137   20) 

NAME:27.01_Octanal_54
CASNO:140820~1-N1044
RI:
RW:
RT:27.008
COMMENT: 27.0077 min 140820_4ML_URINE_ADD_HCL_ARNO_1
SOURCE:C:\Users\arnom\Documents\Dropbox\job\urine_paper\140919_urine_freezedry_paper_SOPHIE.msl
NUM PEAKS:  25 
( 27  380) ( 29  424) ( 39  438) ( 41  965) ( 42  396) 
( 43  869) ( 44  674) ( 45  215) ( 54  154) ( 55  879) 
( 56 1000) ( 57  597) ( 67  409) ( 68  428) ( 69  502) 
( 77  284) ( 79  441) ( 81  280) ( 82  312) ( 84  693) 
( 85  204) ( 91  341) ( 92  343) ( 93  758) (100   97) 

NAME:28.55_3-Thiophenecarboxaldehyde_70
CASNO:140820~1-N1046
RI:
RW:
RT:28.554
COMMENT: 28.5538 min 140820_4ML_URINE_ADD_HCL_ARNO_1
SOURCE:C:\Users\arnom\Documents\Dropbox\job\urine_paper\140919_urine_freezedry_paper_SOPHIE.msl
NUM PEAKS:  10 
( 45  182) ( 47   62) ( 58  122) ( 83  111) ( 95  823) 
(111 1000) (112  926) (113  112) (114   38) (142  266) 

NAME:28.62_Cyclohexene, 4-methyl-1-(1-methylethenyl)_32
CASNO:140820~1-N1048
RI:
RW:
RT:28.623
COMMENT: 28.6233 min 140820_4ML_URINE_ADD_HCL_ARNO_1
SOURCE:C:\Users\arnom\Documents\Dropbox\job\urine_paper\140919_urine_freezedry_paper_SOPHIE.msl
NUM PEAKS:  25 
( 27   65) ( 51   59) ( 52   34) ( 53  101) ( 63   30) 
( 67  123) ( 68  115) ( 77  268) ( 78   61) ( 79 1000) 
( 80   97) ( 91  248) ( 92   57) ( 93  466) ( 94  117) 
(103   16) (105   98) (106   15) (107  398) (108  116) 
(115   16) (121  374) (122   38) (136  460) (137   53) 

NAME:28.66_Cyclohexanone, 2,2,6-trimethyl_98
CASNO:140820~1-N1050
RI:
RW:
RT:28.658
COMMENT: 28.6584 min 140820_4ML_URINE_ADD_HCL_ARNO_1
SOURCE:C:\Users\arnom\Documents\Dropbox\job\urine_paper\140919_urine_freezedry_paper_SOPHIE.msl
NUM PEAKS:  13 
( 41  162) ( 42   57) ( 55  325) ( 56  461) ( 57   46) 
( 69  445) ( 70  176) ( 72   70) ( 82 1000) ( 83   91) 
( 98   19) (140  256) (141   19) 

NAME:30.01_Benzene, 1-ethyl-3,5-dimethyl_14
CASNO:140820~1-N1052
RI:
RW:
RT:30.014
COMMENT: 30.0144 min 140820_4ML_URINE_ADD_HCL_ARNO_1
SOURCE:C:\Users\arnom\Documents\Dropbox\job\urine_paper\140919_urine_freezedry_paper_SOPHIE.msl
NUM PEAKS:  19 
( 50   28) ( 51   50) ( 65   93) ( 66   61) ( 77  183) 
( 78   38) ( 79  200) ( 81  113) (102   17) (103   34) 
(104   20) (115  146) (117  317) (119 1000) (120  132) 
(122   37) (133   36) (134  234) (135  171) 

NAME:30.36_2,2-Dimethylindene, 2,3-dihydro_24
CASNO:140820~1-N1054
RI:
RW:
RT:30.360
COMMENT: 30.3600 min 140820_4ML_URINE_ADD_HCL_ARNO_1
SOURCE:C:\Users\arnom\Documents\Dropbox\job\urine_paper\140919_urine_freezedry_paper_SOPHIE.msl
NUM PEAKS:  17 
( 39  140) ( 51  136) ( 82  155) ( 85  256) ( 91  306) 
(106   73) (115  313) (116  291) (127  103) (128  236) 
(129  314) (131 1000) (142   83) (145   50) (146  850) 
(147   84) (159  206) 

NAME:31.14_2,4,6-Octatriene, 2,6-dimethyl_17
CASNO:140820~1-N1056
RI:
RW:
RT:31.140
COMMENT: 31.1398 min 140820_4ML_URINE_ADD_HCL_ARNO_1
SOURCE:C:\Users\arnom\Documents\Dropbox\job\urine_paper\140919_urine_freezedry_paper_SOPHIE.msl
NUM PEAKS:  24 
( 41  305) ( 43  286) ( 67  516) ( 77  483) ( 78  186) 
( 79  509) ( 86  328) ( 91  344) ( 93  629) ( 95  461) 
( 96   70) (102   55) (103  155) (104  174) (105  407) 
(106   90) (121 1000) (122  108) (123   71) (131  677) 
(132  521) (136  985) (137  115) (152  173) 

NAME:31.65_Benzeneacetaldehyde, alpha-ethyl_18
CASNO:140820~1-N1058
RI:
RW:
RT:31.650
COMMENT: 31.6500 min 140820_4ML_URINE_ADD_HCL_ARNO_1
SOURCE:C:\Users\arnom\Documents\Dropbox\job\urine_paper\140919_urine_freezedry_paper_SOPHIE.msl
NUM PEAKS:  19 
( 56   97) ( 59  166) ( 63   53) ( 65  175) ( 77  137) 
( 78  109) ( 81  228) ( 91 1000) ( 92  275) ( 93   94) 
( 94  104) (103   67) (105  140) (117  101) (119  541) 
(120   79) (121  116) (123  192) (148  169) 

NAME:32.41_Benzene, 1-methyl-4-butyl_40
CASNO:140820~1-N1060
RI:
RW:
RT:32.410
COMMENT: 32.4098 min 140820_4ML_URINE_ADD_HCL_ARNO_1
SOURCE:C:\Users\arnom\Documents\Dropbox\job\urine_paper\140919_urine_freezedry_paper_SOPHIE.msl
NUM PEAKS:  22 
( 39  104) ( 51   79) ( 54   62) ( 63   94) ( 77  173) 
( 79  258) ( 80   50) ( 82   78) ( 83  139) ( 85   47) 
( 91  232) ( 92  136) ( 94   57) ( 99   42) (103  161) 
(105 1000) (106  461) (107  238) (113  123) (147   47) 
(148  494) (149   43) 

NAME:33.64_ Octanoic acid_88
CASNO:140820~1-N1062
RI:
RW:
RT:33.635
COMMENT: 33.6353 min 140820_4ML_URINE_ADD_HCL_ARNO_1
SOURCE:C:\Users\arnom\Documents\Dropbox\job\urine_paper\140919_urine_freezedry_paper_SOPHIE.msl
NUM PEAKS:  38 
( 27  116) ( 29  118) ( 31   12) ( 39   80) ( 40   17) 
( 41  247) ( 42   87) ( 43  297) ( 44   17) ( 45   91) 
( 53   22) ( 54   19) ( 55  318) ( 56  104) ( 57  111) 
( 59   32) ( 60 1000) ( 61  132) ( 62    9) ( 69  142) 
( 70   26) ( 71   71) ( 73  621) ( 74   55) ( 82   52) 
( 83   53) ( 84  198) ( 85  175) ( 86   17) ( 87  103) 
( 88    9) ( 97   16) ( 98   16) ( 99   25) (101  177) 
(102   13) (115   71) (144    8) 

NAME:33.79_endo-Borneol_34
CASNO:140820~1-N1064
RI:
RW:
RT:33.791
COMMENT: 33.7909 min 140820_4ML_URINE_ADD_HCL_ARNO_1
SOURCE:C:\Users\arnom\Documents\Dropbox\job\urine_paper\140919_urine_freezedry_paper_SOPHIE.msl
NUM PEAKS:  49 
( 27   48) ( 29   50) ( 31    7) ( 39   76) ( 40   13) 
( 41  188) ( 42   20) ( 43  115) ( 51   23) ( 52   11) 
( 53   75) ( 54   17) ( 55  166) ( 56   30) ( 57   58) 
( 59   41) ( 66   24) ( 67  169) ( 69  126) ( 70   41) 
( 72   24) ( 77   70) ( 79   94) ( 80   29) ( 82   58) 
( 83   65) ( 84   44) ( 92   33) ( 93  145) ( 94   28) 
( 95 1000) ( 96   80) ( 97   18) ( 98    6) ( 99   12) 
(105   16) (106    7) (110  255) (111   54) (113    7) 
(121   85) (123   48) (124    6) (125    6) (136   79) 
(139   81) (140    9) (152   10) (161    5) 

NAME:34.05_Octanoic acid, 2-methyl_51
CASNO:140820~1-N1066
RI:
RW:
RT:34.046
COMMENT: 34.0460 min 140820_4ML_URINE_ADD_HCL_ARNO_1
SOURCE:C:\Users\arnom\Documents\Dropbox\job\urine_paper\140919_urine_freezedry_paper_SOPHIE.msl
NUM PEAKS:  27 
( 27   67) ( 29   62) ( 30    8) ( 39   52) ( 41  185) 
( 42   74) ( 43  187) ( 45  109) ( 46    6) ( 55  245) 
( 56   76) ( 57  107) ( 60   26) ( 69  165) ( 73  195) 
( 74 1000) ( 75   35) ( 82  171) ( 85   88) ( 87  358) 
( 88   25) ( 97   91) (101   35) (115  114) (125   14) 
(140   20) (143   65) 

NAME:34.36_Methyl salicylate_67
CASNO:140820~1-N1068
RI:
RW:
RT:34.361
COMMENT: 34.3606 min 140820_4ML_URINE_ADD_HCL_ARNO_1
SOURCE:C:\Users\arnom\Documents\Dropbox\job\urine_paper\140919_urine_freezedry_paper_SOPHIE.msl
NUM PEAKS:  27 
( 38   34) ( 39  149) ( 53   89) ( 62   63) ( 63  162) 
( 64  152) ( 65  264) ( 76   42) ( 92  573) ( 93   81) 
(106   42) (111   28) (117  151) (118   65) (119   98) 
(120 1000) (121  286) (129  112) (131  123) (134   28) 
(144  102) (152  517) (153   42) (159  423) (160   64) 
(174  216) (175   35) 

NAME:35.55_Naphthalene, 1,2,3,4-tetrahydro-1-methyl-8-(1-methylethyl)_17
CASNO:140820~1-N1070
RI:
RW:
RT:35.552
COMMENT: 35.5516 min 140820_4ML_URINE_ADD_HCL_ARNO_1
SOURCE:C:\Users\arnom\Documents\Dropbox\job\urine_paper\140919_urine_freezedry_paper_SOPHIE.msl
NUM PEAKS:  43 
( 51   65) ( 53   72) ( 65  101) ( 76   44) ( 77  161) 
( 78   91) ( 83   53) ( 84   69) ( 91  268) ( 92   83) 
( 96   83) ( 97   49) (103   49) (105  204) (106  108) 
(109  112) (115  248) (116   87) (117  234) (118  122) 
(119  257) (120  122) (127   94) (128  216) (129  161) 
(130  133) (131  615) (132  352) (133  108) (141  156) 
(143  173) (144   72) (145  566) (146  108) (155   32) 
(156   32) (158  152) (159  231) (160  115) (173 1000) 
(174  163) (188  577) (189   56) 

NAME:35.78_5,8-Dimethyl-1,2,3,4-tetrahydro-1-naphthol_55
CASNO:140820~1-N1072
RI:
RW:
RT:35.781
COMMENT: 35.7811 min 140820_4ML_URINE_ADD_HCL_ARNO_1
SOURCE:C:\Users\arnom\Documents\Dropbox\job\urine_paper\140919_urine_freezedry_paper_SOPHIE.msl
NUM PEAKS:  22 
( 63  190) ( 78  162) (105  582) (107  166) (115  471) 
(119  304) (120  136) (127  161) (128  678) (129  389) 
(133  476) (134  139) (141  190) (143 1000) (144  273) 
(147  178) (148  144) (158  215) (161  260) (175  271) 
(176  173) (190  236) 

NAME:36.61_1,5,9,9-Tetramethyl-2-methylene-spiro[3.5]non-5-ene_23
CASNO:140820~1-N1076
RI:
RW:
RT:36.607
COMMENT: 36.6070 min 140820_4ML_URINE_ADD_HCL_ARNO_1
SOURCE:C:\Users\arnom\Documents\Dropbox\job\urine_paper\140919_urine_freezedry_paper_SOPHIE.msl
NUM PEAKS:  33 
( 53   87) ( 65  134) ( 77  113) ( 78   59) ( 79  112) 
( 80   42) ( 81  105) ( 91  285) ( 92   89) ( 93  131) 
(105  142) (106   51) (107  374) (108   73) (109  147) 
(115   74) (117  106) (119  618) (120  108) (121  283) 
(122  289) (129  117) (133  227) (134  370) (135   87) 
(147  122) (148   34) (152   81) (153   55) (175 1000) 
(176  143) (190  253) (191   27) 

NAME:36.94_Naphthalene, 1,2,3,4-tetrahydro-1-methyl-8-(1-methylethyl)_44
CASNO:140820~1-N1078
RI:
RW:
RT:36.942
COMMENT: 36.9416 min 140820_4ML_URINE_ADD_HCL_ARNO_1
SOURCE:C:\Users\arnom\Documents\Dropbox\job\urine_paper\140919_urine_freezedry_paper_SOPHIE.msl
NUM PEAKS:  19 
( 65  180) ( 91  243) (106  136) (116  110) (119  155) 
(122   69) (127   87) (128  163) (129  234) (131  376) 
(132  209) (133  114) (143  267) (144  193) (145  726) 
(156   44) (173 1000) (188  502) (189   61) 

NAME:37.03_trans-alpha-Bergamotene_11
CASNO:140820~1-N1080
RI:
RW:
RT:37.032
COMMENT: 37.0316 min 140820_4ML_URINE_ADD_HCL_ARNO_1
SOURCE:C:\Users\arnom\Documents\Dropbox\job\urine_paper\140919_urine_freezedry_paper_SOPHIE.msl
NUM PEAKS:  53 
( 27   95) ( 29   74) ( 39  183) ( 41  403) ( 42   53) 
( 43  366) ( 49   69) ( 51   88) ( 52   40) ( 53  194) 
( 55  518) ( 57   75) ( 59   65) ( 61   38) ( 65  135) 
( 66   60) ( 67  283) ( 69  124) ( 71  154) ( 77  159) 
( 78   55) ( 79  209) ( 80   57) ( 81  216) ( 89 1000) 
( 90   46) ( 91  392) ( 92  180) ( 93  395) ( 94   54) 
(103   55) (105  509) (106  118) (107   98) (110   96) 
(111  353) (112   37) (117   64) (119  491) (120  388) 
(121  150) (122   43) (123   51) (125   83) (126   29) 
(133  107) (134   44) (136  213) (140   38) (147  113) 
(162   33) (177   81) (200   44) 

NAME:37.55_3-Carene_12
CASNO:140820~1-N1082
RI:
RW:
RT:37.551
COMMENT: 37.5513 min 140820_4ML_URINE_ADD_HCL_ARNO_1
SOURCE:C:\Users\arnom\Documents\Dropbox\job\urine_paper\140919_urine_freezedry_paper_SOPHIE.msl
NUM PEAKS:  46 
( 27   53) ( 29   63) ( 31   17) ( 39   99) ( 41  208) 
( 42   33) ( 43  385) ( 45   31) ( 53  103) ( 55  139) 
( 59  184) ( 65   74) ( 67  159) ( 68  114) ( 69   74) 
( 71   59) ( 77  263) ( 78   67) ( 79 1000) ( 80  152) 
( 81   67) ( 84   25) ( 91  322) ( 92  176) ( 93  719) 
( 94  701) ( 95  103) (105  184) (106  103) (107  170) 
(109   74) (111   85) (119  372) (120   67) (121  105) 
(126   15) (133  180) (134  219) (135  108) (136  550) 
(137  107) (151   39) (161   72) (176   60) (194  168) 
(195   24) 

NAME:38.23_Phenol, 2-(1,1-dimethyl-2-propenyl)-3,6-dimethyl_42
CASNO:140820~1-N1084
RI:
RW:
RT:38.233
COMMENT: 38.2326 min 140820_4ML_URINE_ADD_HCL_ARNO_1
SOURCE:C:\Users\arnom\Documents\Dropbox\job\urine_paper\140919_urine_freezedry_paper_SOPHIE.msl
NUM PEAKS:  56 
( 27   42) ( 29   25) ( 39   68) ( 41   74) ( 43  251) 
( 50   22) ( 51   87) ( 52   27) ( 53   55) ( 55   58) 
( 62   12) ( 63   41) ( 64   28) ( 65   91) ( 66   49) 
( 72   24) ( 76   15) ( 77  141) ( 78   56) ( 79   90) 
( 89   30) ( 91  259) (102   13) (103   43) (105  108) 
(107   94) (115  173) (116   75) (117  100) (118   14) 
(119   95) (120   31) (127   21) (129   62) (131  176) 
(132   45) (133  235) (134   55) (135  878) (136   67) 
(142  158) (143   34) (145   92) (146   35) (147  135) 
(148   30) (149   21) (150  281) (151   33) (157  244) 
(161   30) (175 1000) (176  121) (177    9) (190  413) 
(191   65) 

NAME:38.56_Naphthalene, 1,2,3,4-tetrahydro-1,1,6-trimethyl_58
CASNO:140820~1-N1086
RI:
RW:
RT:38.558
COMMENT: 38.5577 min 140820_4ML_URINE_ADD_HCL_ARNO_1
SOURCE:C:\Users\arnom\Documents\Dropbox\job\urine_paper\140919_urine_freezedry_paper_SOPHIE.msl
NUM PEAKS:  21 
( 65   30) ( 77   75) ( 78   28) ( 89   12) ( 91   43) 
(105   65) (115   81) (116   40) (117   52) (127   34) 
(128  118) (129  133) (130   50) (131  133) (143   36) 
(144   90) (159 1000) (160  139) (161   37) (174  207) 
(175   22) 

NAME:39.70_1,2,3-Trimethylindene_47
CASNO:140820~1-N1088
RI:
RW:
RT:39.695
COMMENT: 39.6952 min 140820_4ML_URINE_ADD_HCL_ARNO_1
SOURCE:C:\Users\arnom\Documents\Dropbox\job\urine_paper\140919_urine_freezedry_paper_SOPHIE.msl
NUM PEAKS:  34 
( 39   42) ( 41   39) ( 50   19) ( 51   61) ( 62   16) 
( 63   59) ( 64   48) ( 74   16) ( 75   18) ( 76   50) 
( 78   62) ( 89   21) ( 91  157) (102   24) (105  192) 
(106   87) (115  191) (118   80) (126   16) (127   92) 
(128  482) (129   77) (131   61) (132   21) (139   40) 
(141  256) (142  168) (143 1000) (144  127) (153   31) 
(155   36) (156   58) (157   63) (158  499) 

NAME:41.17_5-Bromo-4-hydroxy-m-cymene_78
CASNO:140820~1-N1090
RI:
RW:
RT:41.174
COMMENT: 41.1737 min 140820_4ML_URINE_ADD_HCL_ARNO_1
SOURCE:C:\Users\arnom\Documents\Dropbox\job\urine_paper\140919_urine_freezedry_paper_SOPHIE.msl
NUM PEAKS:  44 
( 27   57) ( 39   88) ( 44   71) ( 51  103) ( 54   21) 
( 59   64) ( 62   42) ( 63  124) ( 64   92) ( 74   31) 
( 75   39) ( 76   24) ( 77  122) ( 79   73) ( 89   56) 
( 90   22) ( 91  118) ( 92   74) (102   22) (104   27) 
(105  215) (115   82) (116   26) (118  118) (119  347) 
(120   91) (133  376) (134  666) (142   27) (149   31) 
(161   22) (175   32) (185   80) (187  144) (190   44) 
(197   13) (199   11) (213  685) (214   92) (215 1000) 
(216  117) (228  304) (230  206) (231   30) 

NAME:41.57_Isolongifolene, 4,5-dehydro_40
CASNO:140820~1-N1092
RI:
RW:
RT:41.573
COMMENT: 41.5734 min 140820_4ML_URINE_ADD_HCL_ARNO_1
SOURCE:C:\Users\arnom\Documents\Dropbox\job\urine_paper\140919_urine_freezedry_paper_SOPHIE.msl
NUM PEAKS:  55 
( 27  165) ( 39  173) ( 41  262) ( 51  101) ( 53  238) 
( 54   54) ( 55  263) ( 65  195) ( 66   55) ( 67  193) 
( 69  177) ( 72   28) ( 77  462) ( 78  123) ( 79  269) 
( 80   85) ( 81  126) ( 87   34) ( 91 1000) ( 92  114) 
( 93  310) ( 95  150) (105  755) (107  528) (108   66) 
(109   97) (115  353) (116   64) (117  234) (118   91) 
(119  459) (120  133) (121  177) (127   72) (128  184) 
(129  171) (131  781) (132  206) (133  264) (134  227) 
(143  106) (145  508) (146  301) (147  209) (148  195) 
(160  132) (161  610) (162   67) (177  131) (187  917) 
(188  138) (202  998) (203  131) (205   42) (207  167) 

NAME:16.80_Disulfide, dimethyl_99
CASNO:140825~1-N1006
RI:
RW:
RT:16.796
COMMENT: 16.7960 min 140825_4ML_URINE_ADD_HCL_AHMED_4
SOURCE:C:\Users\arnom\Documents\Dropbox\job\urine_paper\141001_urine_freezedry_paper_SOPHIE_ARNO.msl
NUM PEAKS:  40 
( 12    1) ( 13    2) ( 14    7) ( 15   27) ( 27    2) 
( 32   11) ( 33    4) ( 34    1) ( 35    4) ( 44   21) 
( 45  431) ( 46  264) ( 47  191) ( 48  110) ( 49   36) 
( 50    5) ( 51    1) ( 59    3) ( 60    3) ( 61  138) 
( 62    6) ( 63    6) ( 64   85) ( 65    4) ( 66    8) 
( 76    5) ( 77    5) ( 78   23) ( 79  424) ( 80   14) 
( 81   40) ( 82    1) ( 83    1) ( 91    1) ( 93    8) 
( 94 1000) ( 95   39) ( 96   92) ( 97    5) ( 98    3) 

NAME:23.22_Heptanal_85
CASNO:140825~1-N1008
RI:
RW:
RT:23.222
COMMENT: 23.2221 min 140825_4ML_URINE_ADD_HCL_AHMED_4
SOURCE:C:\Users\arnom\Documents\Dropbox\job\urine_paper\141002_urine_freezedry_paper_SOPHIE_ARNO.msl
NUM PEAKS:  12 
( 27  272) ( 29  347) ( 41  743) ( 42  578) ( 43  794) 
( 44 1000) ( 55  554) ( 57  642) ( 68  177) ( 70  903) 
( 81  268) ( 86  146) 

NAME:28.01_Benzenemethanol, ?,4-dimethyl_23
CASNO:140825~1-N1010
RI:
RW:
RT:28.009
COMMENT: 28.0091 min 140825_4ML_URINE_ADD_HCL_AHMED_4
SOURCE:C:\Users\arnom\Documents\Dropbox\job\urine_paper\141002_urine_freezedry_paper_SOPHIE_ARNO.msl
NUM PEAKS:  13 
( 50   53) ( 51  118) ( 57  156) ( 63  110) ( 65  201) 
( 77  141) ( 89   52) ( 91 1000) ( 92   78) ( 93  456) 
(121  120) (126  175) (136  151) 

NAME:30.83_Cyclopenta[c]pyran-1,3-dione, 4,4a,5,6-tetrahydro-4,7-dimethyl_46
CASNO:140825~1-N1012
RI:
RW:
RT:30.834
COMMENT: 30.8342 min 140825_4ML_URINE_ADD_HCL_AHMED_4
SOURCE:C:\Users\arnom\Documents\Dropbox\job\urine_paper\141002_urine_freezedry_paper_SOPHIE_ARNO.msl
NUM PEAKS:  10 
( 51  246) ( 65  256) ( 67  231) ( 77  994) ( 79  419) 
( 91  829) ( 93 1000) (107  703) (121  491) (136  637) 

NAME:31.07_2,5-Furandione, 3,4-dimethyl_76
CASNO:140825~1-N1014
RI:
RW:
RT:31.070
COMMENT: 31.0703 min 140825_4ML_URINE_ADD_HCL_AHMED_4
SOURCE:C:\Users\arnom\Documents\Dropbox\job\urine_paper\141002_urine_freezedry_paper_SOPHIE_ARNO.msl
NUM PEAKS:  21 
( 26   59) ( 27  170) ( 37   50) ( 39  691) ( 49   43) 
( 50  191) ( 51  177) ( 52  111) ( 53  355) ( 54 1000) 
( 55  170) ( 56  103) ( 57  177) ( 59  171) ( 69  120) 
( 70  288) ( 82  543) ( 83   80) ( 94   59) (111  183) 
(126  457) 

NAME:32.88_Naphthalene, 1,2,3,4-tetrahydro-1,1,6-trimethyl_65
CASNO:140825~1-N1016
RI:
RW:
RT:32.876
COMMENT: 32.8756 min 140825_4ML_URINE_ADD_HCL_AHMED_4
SOURCE:C:\Users\arnom\Documents\Dropbox\job\urine_paper\141002_urine_freezedry_paper_SOPHIE_ARNO.msl
NUM PEAKS:  34 
( 39   71) ( 41  139) ( 43  125) ( 56   97) ( 59  293) 
( 63   48) ( 69   98) ( 77   79) ( 78   44) ( 91  127) 
(103   35) (105  177) (106   28) (115  178) (116   53) 
(117  177) (118   24) (119   88) (127  101) (128  265) 
(129  240) (130   88) (131  260) (132   25) (141   75) 
(142   46) (143   66) (144  238) (145   41) (157   59) 
(159 1000) (160  169) (174  220) (175   23) 

NAME:36.74_Naphthalene, 1,2,3,4-tetrahydro-1,1,6-trimethyl_55
CASNO:140825~1-N1018
RI:
RW:
RT:36.743
COMMENT: 36.7427 min 140825_4ML_URINE_ADD_HCL_AHMED_4
SOURCE:C:\Users\arnom\Documents\Dropbox\job\urine_paper\141002_urine_freezedry_paper_SOPHIE_ARNO.msl
NUM PEAKS:  49 
( 27   17) ( 51   29) ( 52   12) ( 57   17) ( 62    9) 
( 63   33) ( 64   29) ( 65   39) ( 70   23) ( 71   37) 
( 72   12) ( 75    9) ( 76   21) ( 77   55) ( 78   20) 
( 91   63) (102   14) (105   83) (115  116) (116   37) 
(117   82) (118   14) (119   37) (126    9) (127   45) 
(128  174) (129  164) (130   43) (131  149) (132   14) 
(141   91) (142  100) (143   67) (144  165) (145   35) 
(152   37) (153   15) (154    8) (156   10) (157  138) 
(158   19) (159 1000) (160  113) (171    7) (172   50) 
(173    8) (174  232) (175   28) (179    9) 

NAME:38.08_2,6,10-Dodecatrienal, 3,7,11-trimethyl-, (E,E)_24
CASNO:140825~1-N1020
RI:
RW:
RT:38.083
COMMENT: 38.0832 min 140825_4ML_URINE_ADD_HCL_AHMED_4
SOURCE:C:\Users\arnom\Documents\Dropbox\job\urine_paper\141002_urine_freezedry_paper_SOPHIE_ARNO.msl
NUM PEAKS:  65 
( 15    8) ( 27   39) ( 29   53) ( 39   71) ( 40   15) 
( 41  248) ( 42   22) ( 43  217) ( 45   17) ( 51   23) 
( 52   11) ( 53   76) ( 54   18) ( 55  267) ( 56   18) 
( 57   34) ( 65   57) ( 66   20) ( 67  103) ( 68   31) 
( 69 1000) ( 70   55) ( 77   79) ( 78   19) ( 79   78) 
( 80   14) ( 81   73) ( 82   22) ( 83   34) ( 84  857) 
( 85   56) ( 91  131) ( 92   21) ( 93   64) ( 94   88) 
( 95  136) ( 96   15) ( 97   15) ( 99   35) (103   16) 
(105   63) (107  186) (108   54) (109  145) (110  111) 
(111  176) (112   17) (119   71) (122   43) (123   96) 
(124   24) (126   50) (135   18) (136   74) (137   66) 
(138    8) (139    4) (151   45) (152    9) (161   29) 
(176   26) (179  100) (180   10) (194  187) (195   28) 

NAME:40.94_Spiro[4.5]dec-7-ene, 1,8-dimethyl-4-(1-methylethenyl)-, [1S-(1a,4a,5b)]_16
CASNO:140825~1-N1022
RI:
RW:
RT:40.939
COMMENT: 40.9389 min 140825_4ML_URINE_ADD_HCL_AHMED_4
SOURCE:C:\Users\arnom\Documents\Dropbox\job\urine_paper\141002_urine_freezedry_paper_SOPHIE_ARNO.msl
NUM PEAKS:  50 
( 28  361) ( 39  166) ( 41  419) ( 43  697) ( 51  105) 
( 53  210) ( 55  354) ( 65  138) ( 67  169) ( 69  124) 
( 70   50) ( 77  508) ( 79  459) ( 83   65) ( 89   30) 
( 91  478) ( 92  298) ( 93  748) ( 94  125) ( 95  184) 
( 99   52) (105  784) (106  292) (108  167) (109  254) 
(115  210) (119  741) (120  293) (121 1000) (122  170) 
(123  137) (124   40) (125   35) (131  151) (132   57) 
(135  215) (139   39) (147  991) (148  232) (151   41) 
(157   62) (159  174) (161  432) (162  319) (177  373) 
(187  110) (201   43) (204  315) (205  679) (220  275) 

NAME:41.49_Spiro[5.5]undec-2-ene, 3,7,7-trimethyl-11-methylene-, (-)_10
CASNO:140825~1-N1024
RI:
RW:
RT:41.490
COMMENT: 41.4896 min 140825_4ML_URINE_ADD_HCL_AHMED_4
SOURCE:C:\Users\arnom\Documents\Dropbox\job\urine_paper\141002_urine_freezedry_paper_SOPHIE_ARNO.msl
NUM PEAKS:  41 
( 27   68) ( 39  154) ( 41  300) ( 42   47) ( 53  188) 
( 55  272) ( 56  111) ( 65  150) ( 66   53) ( 67  319) 
( 68  210) ( 70   65) ( 77  368) ( 79  522) ( 80  103) 
( 81  383) ( 91  328) ( 92  175) ( 93  602) ( 94  149) 
( 95  101) (105  368) (106  175) (108   79) (118  152) 
(119  983) (120  182) (121 1000) (122   88) (133  226) 
(136   35) (148  208) (149  230) (162  399) (163   45) 
(175  105) (176   43) (189  609) (190  114) (204  490) 
(205   49) 

NAME:26.82_5-methyl-2-furancarboxaldehyde_96
CASNO:140818~1-N1014
RI:
RW:
RT:26.819
COMMENT: 26.8191 min 140818_4ML_URINE_ADD_HCL_RAPHA_3
SOURCE:C:\NIST05\AMDIS32\141002_urine_freezedry_paper_SOPHIE_ARNO.msl
NUM PEAKS:  8 
( 50   86) ( 51   97) ( 52   61) ( 53  437) ( 54   38) 
( 81  104) (109 1000) (110  992) 

NAME:27.57_1-methylene-3-(1-methylethylidene)-cyclopentane_42
CASNO:140818~1-N1016
RI:
RW:
RT:27.568
COMMENT: 27.5684 min 140818_4ML_URINE_ADD_HCL_RAPHA_3
SOURCE:C:\NIST05\AMDIS32\141002_urine_freezedry_paper_SOPHIE_ARNO.msl
NUM PEAKS:  42 
( 50   46) ( 51  142) ( 52   71) ( 53  138) ( 54   29) 
( 55   72) ( 59   28) ( 60   23) ( 62   17) ( 63   52) 
( 64   10) ( 65  121) ( 66   66) ( 67  158) ( 68   49) 
( 74   12) ( 75    9) ( 76    7) ( 77  339) ( 78  221) 
( 79  998) ( 80  125) ( 81   55) ( 89   12) ( 91  520) 
( 92   72) ( 93  206) ( 94   54) (102   10) (103   56) 
(104   10) (105  245) (106   37) (107 1000) (108   91) 
(115   26) (117   37) (118   37) (120   36) (122  737) 
(123   70) (265    7) 

NAME:41.29_B-Vatirenene_44.2
CASNO:140818~1-N1020
RI:
RW:
RT:41.293
COMMENT: 41.2932 min 140818_4ML_URINE_ADD_HCL_RAPHA_3
SOURCE:C:\NIST05\AMDIS32\141002_urine_freezedry_paper_SOPHIE_ARNO.msl
NUM PEAKS:  54 
( 51   74) ( 52   43) ( 53  139) ( 55  120) ( 63   39) 
( 65  161) ( 67  168) ( 69  179) ( 70   32) ( 72   19) 
( 77  260) ( 78   89) ( 79  110) ( 80   33) ( 81  102) 
( 82  109) ( 91  553) ( 92   90) ( 93  130) ( 95  356) 
( 96  103) (102   32) (103   97) (104   36) (105  601) 
(106  182) (107  396) (115  399) (116  137) (117  468) 
(118  161) (119  250) (120  203) (127  133) (128  396) 
(129  340) (130  123) (131 1000) (132  171) (133  204) 
(141  137) (142   99) (143  235) (144  150) (145  677) 
(146  199) (155   26) (159  586) (160   93) (187  183) 
(188   28) (200   23) (202  742) (203  122) 

NAME:17.38_Pyridine_16.8
CASNO:140818~1-N1022
RI:
RW:
RT:17.384
COMMENT: 17.3845 min 140818_4ML_URINE_ADD_NAOH_RAPHA_3
SOURCE:C:\NIST05\AMDIS32\141002_urine_freezedry_paper_SOPHIE_ARNO.msl
NUM PEAKS:  18 
( 50  347) ( 51  434) ( 52  897) ( 53  146) ( 54   66) 
( 55   95) ( 56  304) ( 57  790) ( 58   54) ( 65   37) 
( 72  385) ( 78  154) ( 79 1000) ( 80   67) ( 85   66) 
( 91  353) ( 92  180) (100  200) 

NAME:20.39_2-methyl-3-pentanol_46.4
CASNO:140819~1-N1046
RI:
RW:
RT:20.395
COMMENT: 20.3946 min 140819_4ML_FREEZE_DRY_URINE_RAPHA_6
SOURCE:C:\NIST05\AMDIS32\141002_urine_freezedry_paper_SOPHIE_ARNO.msl
NUM PEAKS:  7 
( 56   66) ( 57  153) ( 58  281) ( 59 1000) ( 60   70) 
( 73  342) ( 74   44) 

NAME:25.50_2,5-dimethyl-1H-pyrrole_45.6
CASNO:140819~1-N1050
RI:
RW:
RT:25.498
COMMENT: 25.4981 min 140819_4ML_FREEZE_DRY_URINE_RAPHA_6
SOURCE:C:\NIST05\AMDIS32\141002_urine_freezedry_paper_SOPHIE_ARNO.msl
NUM PEAKS:  10 
( 51   84) ( 52   79) ( 67  102) ( 80  210) ( 93  158) 
( 94 1000) ( 95  659) (111  104) (125  314) (140  141) 

NAME:27.26_5-methyldecane_18.4
CASNO:140819~1-N1052
RI:
RW:
RT:27.263
COMMENT: 27.2633 min 140819_4ML_FREEZE_DRY_URINE_RAPHA_6
SOURCE:C:\NIST05\AMDIS32\141002_urine_freezedry_paper_SOPHIE_ARNO.msl
NUM PEAKS:  20 
( 55   95) ( 56  139) ( 57 1000) ( 58   50) ( 67   34) 
( 69  118) ( 70  127) ( 71  391) ( 72   41) ( 82   38) 
( 84  142) ( 85  282) ( 95   18) ( 98  146) ( 99   54) 
(109   14) (112   44) (113   23) (141   11) (156   46) 

NAME:29.90_unknown_voc
CASNO:140819~1-N1054
RI:
RW:
RT:29.904
COMMENT: 29.9044 min 140819_4ML_FREEZE_DRY_URINE_RAPHA_6
SOURCE:C:\NIST05\AMDIS32\141002_urine_freezedry_paper_SOPHIE_ARNO.msl
NUM PEAKS:  34 
( 53   70) ( 55  342) ( 56  211) ( 67  238) ( 68  152) 
( 70  171) ( 77   41) ( 79   96) ( 81  137) ( 82   77) 
( 83  317) ( 84   45) ( 85  275) ( 86   81) ( 87   57) 
( 93   70) ( 95 1000) ( 96   59) ( 97   73) ( 98   36) 
(101   42) (108   49) (109   70) (110  394) (126   96) 
(127   80) (135   48) (136   45) (142   28) (150   62) 
(193   66) (237    8) (251   24) (283   39) 

NAME:30.11_(1-methylbutyl)-cyclohexane_64.8
CASNO:140819~1-N1056
RI:
RW:
RT:30.114
COMMENT: 30.1144 min 140819_4ML_FREEZE_DRY_URINE_RAPHA_6
SOURCE:C:\NIST05\AMDIS32\141002_urine_freezedry_paper_SOPHIE_ARNO.msl
NUM PEAKS:  22 
( 54  100) ( 55 1000) ( 61   68) ( 67  350) ( 68   86) 
( 69  388) ( 70  483) ( 72  130) ( 82  809) ( 83  582) 
( 91   38) ( 95  156) (109   88) (110  122) (111  223) 
(114   69) (115   34) (126   78) (152   58) (154  236) 
(155   21) (170   40) 

NAME:30.59_pentyl-cyclohexane_67.6
CASNO:140819~1-N1058
RI:
RW:
RT:30.590
COMMENT: 30.5896 min 140819_4ML_FREEZE_DRY_URINE_RAPHA_6
SOURCE:C:\NIST05\AMDIS32\141002_urine_freezedry_paper_SOPHIE_ARNO.msl
NUM PEAKS:  6 
( 54   86) ( 55  817) ( 67  280) ( 82  907) ( 83 1000) 
(154  289) 

NAME:31.07_Naphthalene, decahydro-2-methyl-_29.8
CASNO:140819~1-N1060
RI:
RW:
RT:31.074
COMMENT: 31.0738 min 140819_4ML_FREEZE_DRY_URINE_RAPHA_6
SOURCE:C:\NIST05\AMDIS32\141002_urine_freezedry_paper_SOPHIE_ARNO.msl
NUM PEAKS:  22 
( 51  106) ( 53  315) ( 54  552) ( 55  557) ( 65   87) 
( 66  156) ( 67  989) ( 68  368) ( 69  244) ( 79  142) 
( 81  702) ( 82 1000) ( 83  290) ( 94  140) ( 95  696) 
( 96  429) (109  206) (110  178) (123  106) (137  567) 
(152  942) (153  141) 

NAME:31.38_2(3H)-Furanone, 5-ethyldihydro-
CASNO:140819~1-N1062
RI:
RW:
RT:31.379
COMMENT: 31.3794 min 140819_4ML_FREEZE_DRY_URINE_RAPHA_6
SOURCE:C:\NIST05\AMDIS32\141002_urine_freezedry_paper_SOPHIE_ARNO.msl
NUM PEAKS:  8 
( 55  177) ( 56  215) ( 57  221) ( 67   74) ( 70  140) 
( 85 1000) ( 86  129) (110   60) 

NAME:35.25_2H-Pyran-2-one, tetrahydro-5,6-dimethyl-_54.9
CASNO:140819~1-N1064
RI:
RW:
RT:35.255
COMMENT: 35.2545 min 140819_4ML_FREEZE_DRY_URINE_RAPHA_6
SOURCE:C:\NIST05\AMDIS32\141002_urine_freezedry_paper_SOPHIE_ARNO.msl
NUM PEAKS:  12 
( 50    9) ( 51   15) ( 53   26) ( 55  140) ( 56 1000) 
( 57   59) ( 69   48) ( 84  311) ( 85   39) ( 99   15) 
(113   16) (128   48) 

NAME:7.83_Dimethyl sulfide_57.9
CASNO:140822~1-N1098
RI:
RW:
RT:7.826
COMMENT: 7.8258 min 140822_4ML_URINE_ADD_NAOH_ARNO_3
SOURCE:C:\NIST05\AMDIS32\141002_urine_freezedry_paper_SOPHIE_ARNO.msl
NUM PEAKS:  4 
( 46  373) ( 47  880) ( 61  369) ( 62 1000) 

NAME:9.12_2,3-Epoxybutane
CASNO:140822~1-N1100
RI:
RW:
RT:9.116
COMMENT: 9.1158 min 140822_4ML_URINE_ADD_NAOH_ARNO_3
SOURCE:C:\NIST05\AMDIS32\141002_urine_freezedry_paper_SOPHIE_ARNO.msl
NUM PEAKS:  3 
( 43 1000) ( 44  804) ( 45  536) 

NAME:16.20_1,3,5-Cycloheptatriene_25.2
CASNO:140822~1-N1102
RI:
RW:
RT:16.200
COMMENT: 16.1996 min 140822_4ML_URINE_ADD_NAOH_ARNO_3
SOURCE:C:\NIST05\AMDIS32\141002_urine_freezedry_paper_SOPHIE_ARNO.msl
NUM PEAKS:  6 
( 50   72) ( 51  104) ( 63  108) ( 65  225) ( 91 1000) 
( 92  491) 

NAME:16.97_1-methyl-1H-Pyrrole_89.5
CASNO:140822~1-N1104
RI:
RW:
RT:16.971
COMMENT: 16.9714 min 140822_4ML_URINE_ADD_NAOH_ARNO_3
SOURCE:C:\NIST05\AMDIS32\141002_urine_freezedry_paper_SOPHIE_ARNO.msl
NUM PEAKS:  12 
( 40   94) ( 42  242) ( 50   86) ( 51  126) ( 52   88) 
( 53  380) ( 54  211) ( 55  252) ( 78  188) ( 80  770) 
( 81 1000) ( 82   71) 

NAME:19.24_Methallyl cyanide_49.6
CASNO:140822~1-N1106
RI:
RW:
RT:19.242
COMMENT: 19.2424 min 140822_4ML_URINE_ADD_NAOH_ARNO_3
SOURCE:C:\NIST05\AMDIS32\141002_urine_freezedry_paper_SOPHIE_ARNO.msl
NUM PEAKS:  26 
( 40   61) ( 41 1000) ( 42   34) ( 48    7) ( 49   32) 
( 50  117) ( 51  144) ( 52  186) ( 53  288) ( 54  783) 
( 55   64) ( 61    6) ( 62   15) ( 63   42) ( 64  142) 
( 65  114) ( 66  310) ( 74    7) ( 75   30) ( 76   25) 
( 78   13) ( 80  197) ( 81  701) ( 82   34) ( 83   30) 
( 98   16) 

NAME:22.22_3-methyl-pyridine_70.8
CASNO:140822~1-N1108
RI:
RW:
RT:22.222
COMMENT: 22.2221 min 140822_4ML_URINE_ADD_NAOH_ARNO_3
SOURCE:C:\NIST05\AMDIS32\141002_urine_freezedry_paper_SOPHIE_ARNO.msl
NUM PEAKS:  23 
( 40  115) ( 46   13) ( 49   13) ( 50   50) ( 51   90) 
( 52   48) ( 53   38) ( 54   28) ( 61   35) ( 62   74) 
( 63  138) ( 64   60) ( 65  439) ( 66  526) ( 67  181) 
( 68   18) ( 78   36) ( 86   48) ( 91   12) ( 92  390) 
( 93 1000) (106   14) (107   32) 

NAME:25.16_3-octanone_39.1
CASNO:140822~1-N1110
RI:
RW:
RT:25.162
COMMENT: 25.1623 min 140822_4ML_URINE_ADD_NAOH_ARNO_3
SOURCE:C:\NIST05\AMDIS32\141002_urine_freezedry_paper_SOPHIE_ARNO.msl
NUM PEAKS:  9 
( 41   83) ( 43  665) ( 55   71) ( 57 1000) ( 71  210) 
( 72  586) ( 73   76) ( 99  175) (128  161) 

NAME:26.00_3-ethyl-pyridine_63
CASNO:140822~1-N1112
RI:
RW:
RT:26.003
COMMENT: 26.0031 min 140822_4ML_URINE_ADD_NAOH_ARNO_3
SOURCE:C:\NIST05\AMDIS32\141002_urine_freezedry_paper_SOPHIE_ARNO.msl
NUM PEAKS:  12 
( 50   91) ( 51  137) ( 52  106) ( 56  134) ( 57  275) 
( 58   97) ( 63   90) ( 65  400) ( 78   91) ( 92 1000) 
(106  532) (107  960) 

NAME:26.22_3-methyl-cyclohexanone_55.8
CASNO:140822~1-N1114
RI:
RW:
RT:26.223
COMMENT: 26.2227 min 140822_4ML_URINE_ADD_NAOH_ARNO_3
SOURCE:C:\NIST05\AMDIS32\141002_urine_freezedry_paper_SOPHIE_ARNO.msl
NUM PEAKS:  11 
( 41  227) ( 42  212) ( 55  237) ( 56  357) ( 68  103) 
( 69 1000) ( 70  120) ( 72   36) ( 84  154) ( 97  131) 
(112  325) 

NAME:29.53_Isophorone_A_45.7
CASNO:140822~1-N1116
RI:
RW:
RT:29.535
COMMENT: 29.5345 min 140822_4ML_URINE_ADD_NAOH_ARNO_3
SOURCE:C:\NIST05\AMDIS32\141002_urine_freezedry_paper_SOPHIE_ARNO.msl
NUM PEAKS:  16 
( 40   20) ( 41   84) ( 51   27) ( 53   84) ( 54  351) 
( 55   54) ( 67   50) ( 79   26) ( 82 1000) ( 83   54) 
( 91   24) ( 95   52) (110   56) (123   17) (138  235) 
(139   24) 

NAME:30.44_Acetophenone_61.3
CASNO:140822~1-N1118
RI:
RW:
RT:30.444
COMMENT: 30.4444 min 140822_4ML_URINE_ADD_NAOH_ARNO_3
SOURCE:C:\NIST05\AMDIS32\141002_urine_freezedry_paper_SOPHIE_ARNO.msl
NUM PEAKS:  7 
( 50  220) ( 51  363) ( 65  255) ( 77  961) ( 95  167) 
(105 1000) (120  508) 

NAME:33.42_2-decanone_54.7
CASNO:140822~1-N1120
RI:
RW:
RT:33.416
COMMENT: 33.4161 min 140822_4ML_URINE_ADD_NAOH_ARNO_3
SOURCE:C:\NIST05\AMDIS32\141002_urine_freezedry_paper_SOPHIE_ARNO.msl
NUM PEAKS:  27 
( 41   99) ( 42   30) ( 43  537) ( 44   19) ( 53   29) 
( 57  125) ( 58 1000) ( 59  262) ( 60   13) ( 68   16) 
( 71  212) ( 72   15) ( 85   32) ( 86   10) ( 98   35) 
(100   10) (109   12) (110   43) (113   26) (114    8) 
(124   10) (127   18) (136   11) (137    9) (141   23) 
(156   69) (157    7) 

NAME:37.85_unknown
CASNO:140822~1-N1122
RI:
RW:
RT:37.852
COMMENT: 37.8524 min 140822_4ML_URINE_ADD_NAOH_ARNO_3
SOURCE:C:\NIST05\AMDIS32\141002_urine_freezedry_paper_SOPHIE_ARNO.msl
NUM PEAKS:  33 
( 41  252) ( 42  111) ( 43  160) ( 51  122) ( 52   71) 
( 53  118) ( 55  304) ( 56  109) ( 65  214) ( 66  114) 
( 67  205) ( 69  228) ( 70  110) ( 77  291) ( 78  102) 
( 79  580) ( 80  207) ( 91  352) ( 93  303) ( 94  146) 
(105  168) (107 1000) (108  508) (109  111) (119   58) 
(121  406) (131   68) (136   83) (137   46) (147   39) 
(149  287) (164  400) (165   53) 

NAME:27.96_cymene_25.9
CASNO:140818~1-N1024
RI:
RW:
RT:27.964
COMMENT: 27.9635 min 140818_4ML_URINE_ADD_HCL_RAPHA_3
SOURCE:C:\NIST05\AMDIS32\141002_urine_freezedry_paper_SOPHIE_ARNO.msl
NUM PEAKS:  13 
( 63   35) ( 78   22) ( 89   26) (102    8) (103   64) 
(104   29) (115   96) (116   15) (117  164) (119 1000) 
(120  100) (134  287) (135   29) 

NAME:30.07_Cyclohexane, 1-ethyl-1,3-dimethyl-_23.4
CASNO:140818~1-N1026
RI:
RW:
RT:30.066
COMMENT: 30.0663 min 140818_4ML_URINE_ADD_HCL_RAPHA_3
SOURCE:C:\NIST05\AMDIS32\141002_urine_freezedry_paper_SOPHIE_ARNO.msl
NUM PEAKS:  16 
( 41  241) ( 43  968) ( 53   76) ( 55 1000) ( 56   69) 
( 57   74) ( 65   68) ( 68   54) ( 69  928) ( 82   51) 
( 83  116) ( 95   96) ( 98   71) (110   39) (111  318) 
(154   53) 

NAME:27.67_Pyrazine, 2-ethenyl-6-methyl-_71
CASNO:140820~2-N1002
RI:
RW:
RT:27.672
COMMENT: 27.6721 min 140820_4ML_FREEZE_DRY_URINE_ARNO_2
SOURCE:C:\Work\freeze_dry\data\141027_urine_freezedry_paper.msl
NUM PEAKS:  21 
( 18   18) ( 25    2) ( 32    6) ( 37   22) ( 47    1) 
( 49   11) ( 50   62) ( 52  566) ( 54  118) ( 57   11) 
( 75   14) ( 80    4) ( 85    4) ( 87    1) ( 92   29) 
( 93   47) (106    2) (119  274) (120 1000) (121   85) 
(207    1) 

NAME:28.43_1H-Pyrrole, 2-ethyl-4-methyl-_78
CASNO:140820~2-N1004
RI:
RW:
RT:28.439
COMMENT: 28.4394 min 140820_4ML_FREEZE_DRY_URINE_ARNO_2
SOURCE:C:\Work\freeze_dry\data\141027_urine_freezedry_paper.msl
NUM PEAKS:  41 
( 15   13) ( 26    9) ( 27   40) ( 38   11) ( 39   48) 
( 40   14) ( 41   51) ( 42   60) ( 45   24) ( 46   15) 
( 50   28) ( 51   53) ( 52   66) ( 53  100) ( 54   67) 
( 58   16) ( 62    5) ( 63   14) ( 65   48) ( 66   38) 
( 67   52) ( 77   48) ( 78   31) ( 79   22) ( 80   43) 
( 81   12) ( 87   17) ( 89    9) ( 91   11) ( 92   19) 
( 93  166) ( 94 1000) ( 95   65) (104    3) (106   78) 
(107   44) (108   98) (109  459) (110   35) (126    5) 
(136    5) 

NAME:34.43_Cyclohexene, 3-acetoxy-4-(1-hydroxy-1-methylethyl)-1-methyl-_33
CASNO:140820~2-N1006
RI:
RW:
RT:34.436
COMMENT: 34.4358 min 140820_4ML_FREEZE_DRY_URINE_ARNO_2
SOURCE:C:\Work\freeze_dry\data\141027_urine_freezedry_paper.msl
NUM PEAKS:  47 
( 15   15) ( 27   33) ( 29   20) ( 31   51) ( 38    8) 
( 39   83) ( 40   12) ( 41   80) ( 43  187) ( 45   17) 
( 50   16) ( 51   45) ( 52   23) ( 53   36) ( 58   37) 
( 59 1000) ( 60   38) ( 61   16) ( 62   10) ( 63   31) 
( 64   11) ( 65   88) ( 66   27) ( 77  174) ( 78   53) 
( 79  544) ( 80   37) ( 89   13) ( 91  244) ( 92   58) 
( 93  120) ( 94  501) ( 95   40) (103   15) (104    5) 
(105   28) (106   13) (107    7) (115   24) (116    5) 
(117   41) (119  137) (120   15) (132   16) (134   86) 
(135   18) (137   13) 
