# Supplementary material for: Freeze-drying: an alternative method for the analysis of volatile organic compounds in the headspace of urine samples using solid phase micro-extraction coupled to gas chromatography - mass spectrometry
Source: Chem Cent J. 2016 Mar 1;10:9. doi: 10.1186/s13065-016-0155-2 (PMC4772446; doi:10.1186/s13065-016-0155-2)
Supplement: Supplementary file 4 — 10.1186/s13065-016-0155-2 AMDIS configuration. This ini file contains the settings of the AMDIS software used in this study. Please see the user manual provided with AMDIS to obtain all the necessary information to use this configuration file when analysing GC-MS samples with AMDIS. [file 13065_2016_155_MOESM4_ESM.ini]

[ON-SITE PARMS]
SENSIT=10
DECLEVEL=1
RESOLUTION=1
PEAKSHAPE=1
PEAKWIDTH=12
OMITMZ=0
OMITEDMZ=
ANALMODE=0
CURRENT_RI_NUMBER=0
MULTIDEN=0
SHOWSTD=0
ONLYREVERSE=0
MINMF=70
CLASSIDEN=0
RILEVEL=1
RIMINABS=20
RIMINPCT=0
RIMAX=20
RINOLIB=10
RTLEVEL=5
RTWINDOW=0.2
RTMAX=20
RTNOLIB=10
MXMASS=300
LOMASS=50
SCANDIR=0
INSTYPE=0
NIONS=50000
THRESHOLD=0
INFILE=2
LOWMZAUTO=1
HIGHMZAUTO=1
DONOTUSEAUTORANGE=0
LIB=E:\UrinePaper\141027_urine_freezedry_paper_cleaned.msl
CALIBLIB=C:\NIST11\AMDIS32\ONSITE.CAL
EXTERNRI=C:\NIST11\AMDIS32\ONSITE.CSL
INTERNRI=C:\NIST11\AMDIS32\ONSITE.ISL
GOTODATAFOLDER=0
USESTAIL=1
USECOLUMNBLEED=1
STAILMZ=84
BLEEDMZ=207
MASSDEFECTOFFSET=0.351
NSCANSET=0
MINMODELPEAKS_EX=2
WEIGHTMODELPEAKS_EX=1.000
KILLMODELPEAKS_EX=0
SN_EX=20.000
WEIGHTSN_EX=1.000
KILLSN_EX=0
FRACTIONSIGNAL_EX=0.1000
WEIGHTFRACTIONSIGNAL_EX=1.000
KILLFRACTIONSIGNAL_EX=0
TOTALSIGNAL_EX=0.0000
WEIGHTTOTALSIGNAL_EX=0.000
KILLTOTALSIGNAL_EX=0
TOTALSIGNAL2_EX=0.0000
WEIGHTTOTALSIGNAL2_EX=0.000
KILLTOTALSIGNAL2_EX=0
THRESHOLD_EX=1.000
WEIGHT_ONOFF_EX=1
ENABLEFILTERS_EX=0
