# Supplementary material for: Freeze-drying: an alternative method for the analysis of volatile organic compounds in the headspace of urine samples using solid phase micro-extraction coupled to gas chromatography - mass spectrometry
Source: Chem Cent J. 2016 Mar 1;10:9. doi: 10.1186/s13065-016-0155-2 (PMC4772446; doi:10.1186/s13065-016-0155-2)
Supplement: Supplementary file 5 — 10.1186/s13065-016-0155-2 Metabolite found in urine samples. This csv file contains the metabolites found in the samples analysed in this study. This file can be visualised using a text editor. [file 13065_2016_155_MOESM5_ESM.csv]

	Name	140821_4ML_FRESH_Patient1_1	140821_4ML_FRESH_Patient1_2	140821_4ML_FRESH_Patient1_3	140821_4ML_FRESH_Patient1_4	140821_4ML_FRESH_Patient1_5	140818_4ML_FRESH_Patient2_1	140818_4ML_FRESH_Patient2_2	140818_4ML_FRESH_Patient2_3	140818_4ML_FRESH_Patient2_4	140818_4ML_FRESH_Patient2_5	140816_4ML_FRESH_Patient3_1	140816_4ML_FRESH_Patient3_2	140816_4ML_FRESH_Patient3_3	140816_4ML_FRESH_Patient3_4	140823_4ML_RAW_URINE_Patient1_1	140824_4ML_RAW_URINE_Patient1_2	140825_4ML_RAW_URINE_Patient1_4	140825_4ML_RAW_URINE_Patient1_5	140820_4ML_RAW_URINE_Patient2_1	140820_4ML_RAW_URINE_Patient2_2	140822_4ML_RAW_URINE_Patient2_3	140822_4ML_RAW_URINE_Patient2_4	140823_4ML_RAW_URINE_Patient2_5	140817_4ML_RAW_URINE_Patient3_1	140817_4ML_RAW_URINE_Patient3_2	140818_4ML_RAW_URINE_Patient3_3	140819_4ML_RAW_URINE_Patient3_4	140819_4ML_RAW_URINE_Patient3_5	140823_4ML_URINE_ADD_NACL_Patient1_1	140824_4ML_URINE_ADD_NACL_Patient1_2	140825_4ML_URINE_ADD_NACL_Patient1_4	140819_4ML_URINE_ADD_NACL_Patient2_1	140820_4ML_URINE_ADD_NACL_Patient2_2	140822_4ML_URINE_ADD_NACL_Patient2_3	140822_4ML_URINE_ADD_NACL_Patient2_4	140823_4ML_URINE_ADD_NACL_Patient2_5	140817_4ML_URINE_ADD_NACL_Patient3_1	140817_4ML_URINE_ADD_NACL_Patient3_2	140818_4ML_URINE_ADD_NACL_Patient3_3	140819_4ML_URINE_ADD_NACL_Patient3_4	140819_4ML_URINE_ADD_NACL_Patient3_5	140823_4ML_URINE_ADD_HCL_Patient1_1	140824_4ML_URINE_ADD_HCL_Patient1_3	140825_4ML_URINE_ADD_HCL_Patient1_4	140820_4ML_URINE_ADD_HCL_Patient2_1	140820_4ML_URINE_ADD_HCL_Patient2_2	140822_4ML_URINE_ADD_HCL_Patient2_3	140822_4ML_URINE_ADD_HCL_Patient2_4
1	Replicates	Patient1	Patient1	Patient1	Patient1	Patient1	Patient2	Patient2	Patient2	Patient2	Patient2	Patient3	Patient3	Patient3	Patient3	Patient1	Patient1	Patient1	Patient1	Patient2	Patient2	Patient2	Patient2	Patient2	Patient3	Patient3	Patient3	Patient3	Patient3	Patient1	Patient1	Patient1	Patient2	Patient2	Patient2	Patient2	Patient2	Patient3	Patient3	Patient3	Patient3	Patient3	Patient1	Patient1	Patient1	Patient2	Patient2	Patient2	Patient2
2	10.29_Allyl mercaptan_50.4	NA	NA	NA	NA	NA	NA	NA	NA	NA	NA	NA	NA	NA	NA	NA	NA	NA	NA	NA	NA	NA	NA	NA	NA	NA	NA	NA	NA	NA	NA	NA	NA	NA	NA	NA	NA	NA	NA	NA	NA	NA	1396800	991680	1168576	562560	NA	538752	527360
3	10.44_Furan, 2-methyl_56	NA	NA	NA	NA	NA	409456	403552	425200	388128	452960	NA	NA	NA	NA	NA	NA	NA	NA	NA	444016	NA	585280	460032	NA	NA	NA	NA	NA	NA	NA	NA	NA	265584	NA	323488	348480	NA	NA	NA	NA	NA	3085312	2313984	3161856	7102976	7546880	5411840	7312640
4	10.79_Propyl mercaptan_75.5	NA	NA	NA	NA	NA	NA	NA	NA	NA	NA	NA	NA	NA	NA	NA	NA	NA	NA	NA	NA	NA	NA	NA	NA	NA	NA	NA	NA	NA	NA	NA	NA	NA	NA	NA	NA	NA	NA	NA	NA	NA	740928	507520	755904	NA	NA	NA	NA
5	10.82_2,3-Butanedione_73	NA	NA	NA	NA	NA	NA	NA	NA	NA	593984	NA	NA	NA	NA	NA	NA	NA	NA	NA	NA	NA	861248	NA	NA	NA	NA	NA	NA	NA	NA	NA	NA	NA	NA	NA	843072	NA	NA	NA	NA	NA	NA	NA	NA	NA	NA	NA	NA
6	11.14_2-Butanone_92	972736	1026816	NA	NA	NA	5081856	5435904	5424384	5931520	5559808	1623488	NA	1346432	1167168	NA	1208768	NA	NA	2992128	8119808	5752320	6968064	7284480	1436416	1919360	1114816	1251456	1079232	1259904	1132608	NA	7322880	7159296	4502784	7286784	6622208	1208896	1579008	1110976	900288	1181696	1919424	1412864	1776192	7101440	7584256	6183680	6848256
7	12.53_Formic acid_89.3	NA	NA	NA	NA	NA	NA	NA	NA	NA	NA	NA	NA	NA	NA	NA	NA	NA	NA	NA	NA	NA	NA	NA	NA	NA	NA	NA	NA	NA	NA	NA	NA	NA	NA	NA	NA	NA	NA	NA	NA	NA	2781696	1032192	8602624	5311488	4584448	2756608	6528256
8	12.99_Benzene_60	NA	NA	NA	NA	NA	581824	650688	NA	NA	NA	NA	NA	NA	NA	NA	NA	NA	NA	NA	875136	867776	899904	862784	NA	NA	NA	NA	NA	NA	NA	NA	NA	691328	463072	855360	1200832	NA	NA	NA	NA	NA	NA	NA	NA	1413824	1553856	1039424	1662592
9	13.21_Butanal, 3-methyl-_79.9	596480	580928	555328	485984	409584	NA	NA	NA	NA	NA	NA	NA	NA	NA	726656	480944	635904	665600	NA	NA	NA	NA	NA	NA	NA	NA	NA	NA	821632	679744	654464	NA	NA	NA	NA	NA	NA	NA	NA	NA	NA	NA	NA	NA	NA	NA	NA	NA
10	13.23_Acetic acid_92	NA	NA	NA	NA	NA	NA	NA	NA	NA	NA	NA	NA	NA	NA	NA	NA	NA	NA	NA	NA	NA	NA	NA	NA	NA	NA	NA	NA	NA	NA	NA	NA	NA	NA	NA	NA	NA	NA	NA	NA	NA	9178112	3881216	13544448	14610432	15576064	11755520	23988224
11	13.52_2-Butanone, 3-methyl_58	NA	NA	NA	NA	NA	NA	917696	NA	NA	1023808	NA	NA	NA	NA	NA	NA	NA	NA	NA	1324480	NA	NA	NA	329680	NA	NA	NA	NA	NA	NA	NA	NA	1289088	NA	1459200	1140032	NA	NA	NA	NA	NA	NA	NA	NA	NA	NA	NA	NA
12	14.12_1-Butanol_75.6	NA	NA	NA	NA	NA	NA	NA	NA	NA	NA	NA	NA	NA	NA	NA	NA	NA	NA	NA	NA	NA	NA	NA	NA	NA	NA	NA	NA	NA	NA	NA	NA	NA	NA	NA	NA	NA	NA	NA	NA	NA	NA	NA	NA	NA	NA	NA	NA
13	14.20_Furan, 2-ethyl_92	NA	NA	NA	NA	NA	NA	NA	NA	NA	NA	NA	NA	NA	NA	NA	NA	NA	NA	NA	NA	NA	NA	NA	NA	NA	NA	NA	NA	NA	NA	NA	NA	NA	NA	NA	NA	NA	NA	NA	NA	NA	NA	NA	491408	1036864	1273792	662528	707008
14	14.33_Sulfide, allyl methyl_66.3	NA	NA	NA	NA	NA	NA	NA	NA	NA	NA	NA	NA	NA	NA	NA	NA	NA	NA	NA	NA	NA	NA	NA	NA	NA	NA	NA	NA	NA	NA	NA	NA	NA	NA	NA	NA	NA	NA	NA	NA	NA	NA	NA	NA	NA	NA	NA	NA
15	14.40_Furan, 2,5-dimethyl_94	NA	NA	NA	NA	NA	NA	NA	249856	NA	NA	NA	NA	NA	NA	NA	NA	NA	NA	NA	NA	NA	NA	290992	NA	NA	NA	NA	NA	NA	NA	NA	NA	NA	NA	NA	NA	NA	NA	NA	NA	NA	1126528	790528	931200	4212224	4887040	3728128	4463104
16	14.70_2-Pentanone_88	4493056	4328192	3813120	3795200	3561984	85598208	83513344	89206784	93425664	88498176	13858816	12698624	11447296	10725376	4119296	4723968	4079616	4604160	37486592	123629568	90574848	134676480	107626496	13424640	15471616	8414208	7936256	10589184	4604928	3724544	4881408	92372992	96759808	82755584	106799104	117350400	10183680	13093888	6454016	9283584	8039424	8044032	7638784	9646080	77848576	78426112	75005952	78389248
17	14.81_2,4-Dimethylfuran_72.6	1109504	558528	545792	571392	NA	NA	NA	NA	NA	NA	NA	NA	NA	NA	739328	534592	NA	809344	NA	NA	NA	NA	NA	NA	NA	NA	NA	NA	NA	NA	360816	NA	NA	NA	NA	NA	NA	NA	NA	NA	NA	681216	630272	958208	NA	575488	553152	NA
18	14.94_Pentanal_87.3	1278592	NA	1194944	1181184	1129920	NA	NA	NA	NA	NA	NA	NA	NA	NA	1560128	NA	1087168	1461504	NA	NA	NA	NA	NA	NA	NA	NA	NA	NA	1322624	1300032	1205056	NA	NA	NA	NA	NA	NA	NA	NA	NA	NA	NA	NA	NA	6315264	6396672	5793024	5548288
19	14.97_3-Pentanone_57	NA	NA	NA	NA	NA	NA	NA	NA	NA	NA	NA	NA	NA	NA	NA	NA	NA	NA	NA	NA	NA	2543872	NA	NA	NA	NA	NA	NA	NA	NA	NA	NA	NA	NA	NA	NA	NA	NA	NA	NA	NA	NA	NA	NA	NA	NA	2654464	NA
20	16.20_1,3,5-Cycloheptatriene_25.2	NA	NA	NA	NA	NA	NA	NA	NA	NA	NA	NA	NA	NA	NA	NA	NA	NA	NA	NA	NA	NA	NA	NA	NA	NA	NA	NA	NA	NA	NA	NA	NA	NA	NA	NA	NA	NA	NA	NA	NA	NA	NA	NA	NA	NA	NA	NA	NA
21	16.80_Disulfide, dimethyl_99	NA	NA	NA	NA	NA	NA	NA	NA	NA	NA	NA	NA	NA	NA	NA	NA	NA	NA	NA	NA	NA	NA	NA	NA	NA	NA	NA	NA	NA	NA	NA	NA	NA	NA	NA	NA	NA	NA	NA	NA	NA	96636928	100810752	81027072	104988672	115593216	88690688	111681536
22	16.81_Methyl Isobutyl Ketone_77	533632	508080	NA	525952	NA	850368	813056	790848	NA	929728	NA	NA	NA	NA	NA	NA	NA	NA	NA	1292416	991488	1454080	1121984	NA	NA	NA	NA	NA	NA	NA	NA	722624	NA	780160	1198080	1342976	NA	NA	NA	NA	NA	NA	NA	15913984	NA	NA	11867136	NA
23	16.97_1-methyl-1H-Pyrrole_89.5	NA	NA	NA	NA	NA	NA	NA	NA	NA	NA	NA	NA	NA	NA	NA	NA	NA	NA	NA	NA	NA	NA	NA	NA	NA	NA	NA	NA	NA	NA	NA	NA	NA	NA	NA	NA	NA	NA	NA	NA	NA	NA	NA	NA	NA	NA	NA	NA
24	17.12_3-Pentanone, 2-methyl_78	NA	NA	NA	NA	NA	NA	NA	NA	NA	NA	NA	NA	NA	NA	NA	NA	NA	NA	NA	NA	NA	NA	NA	NA	NA	NA	NA	NA	NA	NA	NA	NA	NA	NA	520528	NA	NA	NA	NA	NA	NA	NA	NA	NA	NA	NA	NA	NA
25	17.23_3-Penten-2-one, (E)_45	NA	NA	NA	NA	NA	NA	NA	NA	NA	NA	NA	NA	NA	NA	NA	NA	NA	NA	NA	NA	NA	NA	NA	NA	NA	NA	NA	NA	NA	NA	NA	NA	NA	NA	NA	NA	NA	NA	NA	NA	NA	NA	NA	NA	1092672	1161088	1005248	925120
27	17.38_2-Pentanone, 3-methyl_79	704256	834624	786240	NA	781184	2836224	2785536	2496768	2835200	3037696	805248	698240	667648	533696	1036544	830080	844800	976192	1122176	4063488	2592256	4270848	3610880	791488	683456	NA	NA	633088	868032	898752	880832	2724352	2824192	2448640	2949120	3938560	586752	NA	448320	NA	NA	1534208	1096448	NA	NA	NA	1907200	NA
28	17.38_Pyridine_16.8	NA	NA	NA	NA	NA	NA	NA	NA	NA	NA	NA	NA	NA	NA	NA	NA	NA	NA	NA	NA	NA	NA	NA	NA	NA	NA	NA	NA	NA	NA	NA	NA	NA	NA	NA	NA	NA	NA	NA	NA	NA	NA	NA	NA	NA	NA	NA	NA
29	17.66_3-Hydroxy-3-methyl-2-butanone_70	NA	NA	NA	NA	NA	NA	NA	NA	NA	NA	NA	NA	NA	NA	NA	NA	NA	NA	NA	NA	NA	NA	NA	NA	NA	NA	NA	NA	NA	NA	NA	NA	NA	NA	NA	NA	NA	NA	NA	NA	NA	NA	NA	NA	NA	NA	NA	NA
30	17.73_Piperidine_36	NA	NA	NA	NA	NA	NA	NA	NA	NA	NA	NA	NA	NA	NA	NA	NA	NA	NA	NA	NA	NA	NA	NA	NA	NA	NA	NA	NA	NA	NA	NA	NA	NA	NA	NA	NA	NA	NA	NA	NA	NA	NA	NA	NA	NA	NA	NA	NA
33	18.15_Furan, 2-ethyl-5-methyl_65	NA	NA	NA	NA	NA	NA	NA	NA	NA	NA	NA	NA	NA	NA	NA	NA	NA	NA	NA	NA	NA	NA	NA	NA	NA	NA	NA	NA	NA	NA	NA	NA	NA	NA	NA	NA	NA	NA	NA	NA	NA	NA	1509504	4479488	2741760	3695104	NA	4506112
34	18.58_3-Hexanone_71	NA	669760	NA	502160	511168	3735040	3287296	3230464	3331584	3063296	1045440	900928	806464	734848	773952	820800	418768	683584	1152768	4747264	4397568	5923072	5181696	1004288	757312	627200	504608	916096	723328	489216	721984	2732800	3266304	2467840	4144128	5738752	679936	953280	417104	620544	441712	3277312	2989056	2831872	8816640	9162752	6683136	7265792
35	18.76_3-Pentanone, 2,4-dimethyl_58	NA	NA	NA	NA	NA	NA	NA	NA	NA	NA	NA	NA	NA	NA	NA	NA	NA	NA	NA	NA	NA	NA	NA	NA	NA	NA	NA	NA	NA	NA	NA	NA	NA	NA	NA	NA	NA	NA	NA	NA	NA	NA	NA	NA	NA	NA	NA	NA
36	18.82_Furan, 2,3,5-trimethyl_40	NA	NA	NA	NA	NA	755136	664256	547840	749824	651904	NA	NA	NA	NA	NA	NA	NA	NA	NA	637248	836864	800384	853440	NA	NA	NA	NA	NA	NA	NA	NA	322288	NA	309456	431840	715520	NA	NA	NA	NA	NA	NA	164176	NA	1563648	1091328	1299520	730880
37	18.91_2-Hexanone_65	NA	NA	NA	NA	NA	845952	NA	977280	801344	NA	NA	NA	NA	NA	NA	NA	NA	NA	NA	1268416	NA	1511616	1377728	NA	NA	NA	NA	NA	NA	NA	NA	860096	NA	671040	NA	NA	NA	NA	NA	NA	NA	NA	NA	NA	NA	1142080	1143680	1117184
38	19.12_Propylene Glycol_54	NA	NA	NA	NA	NA	NA	NA	NA	NA	NA	NA	NA	NA	NA	NA	NA	NA	NA	NA	NA	NA	NA	NA	NA	NA	NA	NA	NA	NA	NA	NA	NA	NA	NA	NA	NA	NA	NA	NA	NA	NA	NA	NA	NA	NA	NA	NA	NA
39	19.12_pyrrole_90	9831424	9370624	8296704	7427840	6786560	11697152	13320192	14118912	13787136	14213120	7426048	6397440	6668800	6493952	10645504	9290752	8801280	8875008	8439808	20871168	18589696	20516864	16727040	6904064	7614464	5740544	4975616	6236672	9047040	9767936	9244672	18230272	19566592	15544320	20813824	21382144	7812096	7691776	5544704	6306560	6405120	NA	NA	NA	NA	NA	NA	NA
40	19.17_Hexanal_76.7	NA	834240	NA	487568	NA	1360768	1338176	1173120	1344640	1485440	NA	NA	NA	NA	788608	553472	481184	732288	NA	1955520	1835392	2280704	1972736	NA	389120	NA	NA	NA	787648	688896	771072	1204096	1277376	1164032	1869632	2683648	286368	316880	NA	NA	NA	4321280	4378112	5256192	13239296	9629696	11417600	7954688
41	19.24_Methallyl cyanide_49.6	NA	NA	NA	NA	NA	NA	NA	NA	NA	NA	NA	NA	NA	NA	NA	NA	NA	NA	NA	NA	NA	NA	NA	NA	NA	NA	NA	NA	NA	NA	NA	NA	NA	NA	NA	NA	NA	NA	NA	NA	NA	NA	NA	NA	NA	NA	NA	NA
42	19.58_1,3-Cyclopentadiene, 5,5-dimethyl-1-ethyl_32	NA	NA	NA	NA	NA	NA	NA	NA	NA	NA	NA	NA	NA	NA	NA	NA	NA	NA	NA	NA	NA	NA	NA	NA	NA	NA	NA	NA	NA	NA	NA	NA	NA	NA	NA	NA	NA	NA	NA	NA	NA	693760	597120	515664	1001600	1047168	NA	1041664
43	19.64_Cyclopentanone_90	NA	NA	NA	NA	NA	NA	NA	NA	NA	NA	NA	NA	NA	NA	NA	NA	NA	NA	NA	NA	NA	NA	NA	NA	NA	NA	NA	NA	NA	NA	NA	NA	NA	NA	NA	NA	NA	NA	NA	NA	NA	NA	NA	NA	NA	NA	NA	NA
44	19.84_1,3-Cyclopentadiene, 5-(1,1-dimethylethyl)_45	NA	NA	NA	NA	NA	NA	NA	NA	NA	NA	NA	NA	NA	NA	NA	NA	NA	NA	NA	NA	NA	NA	NA	NA	NA	NA	NA	NA	NA	NA	NA	NA	NA	NA	NA	NA	NA	NA	NA	NA	NA	NA	NA	NA	654208	NA	719616	NA
45	20.20_2-Acetyl-5-methylfuran_87	NA	NA	NA	NA	NA	NA	NA	NA	NA	NA	NA	NA	NA	NA	NA	NA	NA	NA	NA	NA	NA	NA	NA	NA	NA	NA	NA	NA	NA	NA	NA	NA	NA	NA	NA	NA	NA	NA	NA	NA	NA	649280	558336	627200	835264	882880	658880	1057856
46	20.26_Pyrazine, methyl-_81.5	NA	NA	NA	NA	NA	NA	NA	NA	NA	NA	NA	NA	NA	NA	NA	NA	NA	NA	NA	NA	NA	NA	NA	NA	NA	NA	NA	NA	NA	NA	NA	NA	NA	NA	NA	NA	NA	NA	NA	NA	NA	NA	NA	NA	NA	NA	NA	NA
47	20.39_2-methyl-3-pentanol_46.4	NA	NA	NA	NA	NA	NA	NA	NA	NA	NA	NA	NA	NA	NA	NA	NA	NA	NA	NA	NA	NA	NA	NA	NA	NA	NA	NA	NA	NA	NA	NA	NA	NA	NA	NA	NA	NA	NA	NA	NA	NA	NA	NA	NA	NA	NA	NA	NA
48	20.80_3-Pentanone, 2,2-dimethyl_75	NA	NA	NA	415120	430288	1472640	1371904	1169792	1333760	1477312	NA	811904	NA	NA	NA	NA	NA	NA	401840	2074944	2038400	2265600	2101760	NA	896256	NA	NA	691008	NA	654272	NA	678144	1219904	689728	1838656	2377472	NA	NA	NA	NA	NA	1494656	1291008	1377216	2891776	3108864	2290688	2318592
49	20.81_2,3-Butanediol_43	NA	NA	NA	NA	NA	NA	NA	NA	NA	NA	NA	NA	NA	NA	NA	NA	NA	NA	NA	NA	NA	NA	NA	NA	NA	NA	NA	NA	NA	NA	NA	NA	NA	NA	NA	NA	NA	NA	NA	NA	NA	NA	NA	NA	NA	NA	NA	NA
50	21.06_2-Methyl-1-octen-3-yne_45	NA	NA	NA	NA	NA	NA	NA	NA	NA	NA	NA	NA	NA	NA	NA	NA	NA	NA	NA	NA	NA	NA	NA	NA	NA	NA	NA	NA	NA	NA	NA	NA	NA	NA	NA	NA	NA	NA	NA	NA	NA	441904	312192	NA	591552	756288	540672	365872
51	21.16_2-Hexanone, 3-methyl_57	NA	NA	NA	NA	NA	NA	NA	NA	NA	NA	NA	NA	NA	NA	NA	NA	NA	NA	NA	NA	NA	NA	NA	NA	NA	NA	NA	NA	NA	NA	NA	NA	NA	NA	NA	NA	NA	NA	NA	NA	NA	NA	NA	NA	NA	NA	NA	NA
52	21.23_Ethylbenzene_47.8	824960	725440	NA	546816	454112	NA	NA	1111552	1167616	849216	373232	449680	358864	339056	612992	359168	NA	600320	298208	NA	1479040	565568	984256	NA	403424	NA	275792	1445952	NA	469280	NA	822464	561664	1330048	NA	955328	NA	410160	NA	NA	1280384	1199232	710208	984000	1936448	1090432	1281472	1521408
53	21.41_Acetamide_89	NA	NA	NA	NA	NA	NA	NA	NA	NA	NA	NA	NA	NA	NA	NA	NA	NA	NA	NA	NA	NA	NA	NA	NA	NA	NA	NA	NA	NA	NA	NA	NA	NA	NA	NA	NA	NA	NA	NA	NA	NA	NA	NA	NA	NA	NA	NA	NA
54	21.57_Benzene, 1,3-dimethyl_36	840320	1228672	522128	856192	632960	1499136	1252864	1521152	NA	1325504	431264	470000	430480	434256	742912	737408	675712	786496	399568	917056	1829056	859712	1213184	NA	579712	295776	NA	2238464	786304	747904	1051072	1008896	679552	624896	907520	1147776	NA	542400	NA	307792	2018880	NA	NA	NA	NA	NA	NA	NA
55	21.67_2-Pentanone, 4-hydroxy_92	NA	NA	NA	NA	NA	NA	NA	NA	NA	NA	NA	NA	NA	NA	NA	NA	NA	NA	NA	NA	NA	NA	NA	NA	NA	NA	NA	NA	NA	NA	NA	NA	NA	NA	NA	NA	NA	NA	NA	NA	NA	NA	NA	NA	NA	NA	NA	NA
56	21.76_Furfural_51	NA	NA	NA	NA	NA	NA	NA	NA	NA	NA	NA	NA	NA	NA	NA	NA	NA	NA	NA	NA	NA	NA	NA	NA	NA	NA	NA	NA	NA	NA	NA	NA	NA	NA	NA	NA	NA	NA	NA	NA	NA	989952	682944	985344	1591808	1395648	881152	1393728
57	21.84_Methylthio-2-propanone_93	NA	NA	NA	NA	NA	NA	NA	NA	NA	NA	NA	NA	NA	NA	NA	NA	NA	NA	NA	NA	NA	NA	NA	NA	NA	NA	NA	NA	NA	NA	NA	NA	NA	NA	NA	NA	NA	NA	NA	NA	NA	NA	NA	NA	NA	NA	NA	NA
58	22.05_4-Heptanone_74	13067264	12718080	12546048	11745280	11067392	96604160	97247232	95588352	101154816	101675008	14806016	14430208	12798976	12426240	16638976	14066688	10656768	15365120	25680896	133619712	112746496	152256512	144621568	15788032	18424832	8241408	7124480	11344896	13521920	14238720	17397760	57081856	68800512	53760000	87244800	128733184	11548672	15451136	4940032	9274368	5534720	231358464	202637312	234274816	370540544	366821376	379060224	415285248
59	22.18_2-Pentanone, 4-hydroxy-4-methyl-_94.3	NA	NA	NA	NA	NA	NA	NA	NA	NA	NA	NA	NA	NA	NA	NA	NA	NA	NA	NA	NA	NA	NA	NA	NA	NA	NA	NA	NA	NA	NA	NA	NA	NA	NA	NA	NA	NA	NA	NA	NA	NA	NA	NA	NA	NA	NA	NA	NA
60	22.22_3-methyl-pyridine_70.8	NA	NA	NA	NA	NA	NA	NA	NA	NA	NA	NA	NA	NA	NA	NA	NA	NA	NA	NA	NA	NA	NA	NA	NA	NA	NA	NA	NA	NA	NA	NA	NA	NA	NA	NA	NA	NA	NA	NA	NA	NA	NA	NA	NA	NA	NA	NA	NA
61	22.34_2-Acetyl-5-methylfuran_37	NA	NA	NA	NA	NA	NA	NA	NA	NA	NA	NA	NA	NA	NA	NA	NA	NA	NA	NA	NA	NA	NA	NA	NA	NA	NA	NA	NA	NA	NA	NA	NA	NA	NA	NA	NA	NA	NA	NA	NA	NA	NA	NA	NA	NA	NA	NA	NA
62	22.44_Butanoic acid, 3-methyl_93	NA	NA	NA	NA	NA	NA	NA	NA	NA	NA	NA	NA	NA	NA	NA	NA	NA	NA	NA	NA	NA	NA	NA	NA	NA	NA	NA	NA	NA	NA	NA	NA	NA	NA	NA	NA	NA	NA	NA	NA	NA	393200	NA	645312	1737536	1833280	1270400	1677376
63	22.62_3-Heptanone_63	NA	NA	NA	NA	NA	NA	NA	NA	NA	NA	NA	NA	NA	NA	NA	NA	NA	NA	NA	NA	NA	NA	NA	NA	NA	NA	NA	NA	NA	NA	NA	NA	NA	NA	NA	NA	NA	NA	NA	NA	NA	NA	NA	NA	NA	NA	845568	NA
64	22.69_Benzene, 1,3-dimethyl_31	NA	NA	408544	NA	416448	NA	1023232	NA	1062272	NA	360304	NA	490704	NA	NA	NA	455856	854080	NA	749312	NA	483936	NA	479744	NA	NA	NA	NA	408208	NA	544768	NA	NA	NA	734016	NA	411520	360784	NA	NA	NA	1320384	1118528	1331584	1963264	3608320	2368512	2996736
65	22.79_Ethanone, 1-[2-(1-hydroxy-1-methylethyl)cyclopropyl]_22	NA	NA	NA	NA	NA	NA	NA	NA	NA	NA	NA	NA	NA	NA	NA	NA	NA	NA	NA	NA	NA	NA	NA	NA	NA	NA	NA	NA	NA	NA	NA	NA	NA	NA	NA	NA	NA	NA	NA	NA	NA	NA	NA	NA	NA	NA	NA	NA
66	22.92 _2-Heptanone_76.1	596416	NA	NA	581376	NA	3017728	2853888	3037440	3002880	3082240	373424	NA	NA	NA	878784	801856	NA	883264	667520	4935936	2685184	5874176	5376000	NA	485504	NA	NA	NA	724800	NA	931008	1697152	2113024	1570688	3224064	4245760	NA	NA	NA	NA	NA	8510464	7447040	9280512	17353728	19851264	15473664	19465216
67	23.02_1,7-Octadiene, 2,7-dimethyl_26	NA	NA	NA	NA	NA	NA	NA	NA	NA	NA	NA	NA	NA	NA	NA	NA	NA	NA	NA	NA	NA	NA	NA	NA	NA	NA	NA	NA	NA	NA	NA	NA	NA	NA	NA	NA	NA	NA	NA	NA	NA	NA	NA	NA	1054016	1196352	1077632	746688
68	23.14_Allyl Isothiocyanate_83.2	1408448	1559360	1110912	974912	1099904	NA	NA	NA	NA	NA	NA	NA	NA	NA	1698560	1784768	1044736	1699776	NA	NA	NA	NA	NA	NA	NA	NA	NA	NA	1134592	1219520	1419584	NA	NA	NA	NA	NA	NA	NA	NA	NA	NA	NA	NA	NA	NA	NA	NA	NA
69	23.16_1,2-Cyclohexanol diacetate, cis_41	NA	NA	NA	NA	NA	NA	NA	NA	NA	NA	NA	NA	NA	NA	NA	NA	NA	NA	NA	NA	NA	NA	NA	NA	NA	NA	NA	NA	NA	NA	NA	NA	NA	NA	NA	NA	NA	NA	NA	NA	NA	NA	NA	NA	NA	NA	NA	NA
70	23.22_Heptanal_85	NA	NA	NA	NA	NA	NA	NA	NA	NA	NA	NA	NA	NA	NA	NA	NA	NA	NA	NA	NA	NA	NA	NA	NA	NA	NA	NA	NA	NA	NA	NA	NA	NA	NA	NA	NA	NA	NA	NA	NA	NA	NA	NA	NA	624192	606080	480944	522528
71	23.25_1-Butanol, 3-methyl_41	NA	NA	NA	NA	NA	NA	NA	NA	NA	NA	NA	NA	NA	NA	NA	NA	NA	NA	NA	NA	NA	NA	NA	NA	NA	NA	NA	NA	NA	NA	NA	NA	NA	NA	NA	NA	NA	NA	NA	NA	NA	NA	NA	NA	NA	NA	NA	NA
72	23.32_Thiophene, 2,4-dimethyl-_41.1	NA	NA	NA	NA	NA	NA	NA	NA	NA	NA	NA	NA	NA	NA	NA	NA	NA	NA	NA	NA	NA	NA	NA	NA	NA	NA	NA	NA	NA	NA	NA	NA	NA	NA	NA	NA	NA	NA	NA	NA	NA	11293696	10112000	9964544	1208640	1285184	834432	1164672
73	23.49_Citronellene_32.7	NA	NA	NA	NA	NA	NA	NA	NA	NA	NA	NA	NA	NA	NA	NA	NA	NA	NA	NA	NA	NA	NA	NA	NA	NA	NA	NA	NA	NA	NA	NA	NA	NA	NA	NA	NA	NA	NA	NA	NA	NA	599680	556992	478864	2079040	2509568	1873984	1677632
74	23.60_Pyrazine, 2,6-dimethyl_71	NA	NA	NA	NA	NA	NA	NA	NA	NA	NA	NA	NA	NA	NA	NA	NA	NA	NA	NA	NA	NA	NA	NA	NA	NA	NA	NA	NA	NA	NA	NA	NA	NA	NA	NA	NA	NA	NA	NA	NA	NA	NA	NA	NA	NA	NA	NA	NA
75	23.62_Phellandrene_31.5	NA	NA	152384	NA	NA	NA	NA	NA	NA	NA	NA	NA	NA	NA	NA	NA	NA	NA	NA	NA	NA	NA	NA	NA	NA	NA	NA	NA	NA	NA	NA	NA	NA	NA	NA	NA	178864	NA	NA	NA	NA	NA	NA	NA	NA	NA	NA	NA
76	23.64_Benzene, 1,2,3-trimethyl_23	NA	NA	NA	NA	NA	NA	NA	NA	NA	NA	NA	NA	NA	NA	NA	NA	NA	NA	NA	NA	NA	NA	NA	NA	NA	NA	NA	NA	NA	NA	NA	NA	NA	NA	NA	NA	NA	NA	NA	NA	NA	NA	NA	NA	937536	998592	981184	NA
77	23.88_Benzene, 1-methoxy-4-methyl_40	NA	NA	NA	NA	NA	NA	NA	NA	NA	NA	NA	NA	NA	NA	NA	NA	NA	NA	NA	NA	NA	NA	NA	NA	NA	NA	NA	NA	NA	NA	NA	NA	NA	NA	NA	NA	NA	NA	NA	NA	NA	1077568	858368	1144448	1917440	1797312	2401024	1563584
78	23.91_4-Heptanone, 2-methyl-_20.8	NA	NA	NA	NA	NA	NA	NA	NA	NA	NA	NA	NA	NA	NA	NA	NA	NA	NA	NA	NA	NA	NA	NA	NA	NA	NA	NA	NA	NA	NA	NA	NA	NA	NA	NA	NA	NA	NA	NA	NA	NA	NA	NA	NA	NA	NA	NA	NA
79	23.98_Pyrazine, 2,3-dimethyl-_97.9	NA	NA	NA	NA	NA	NA	NA	NA	NA	NA	NA	NA	NA	NA	NA	NA	NA	NA	NA	NA	NA	NA	NA	NA	NA	NA	NA	NA	NA	NA	NA	NA	NA	NA	NA	NA	NA	NA	NA	NA	NA	NA	NA	NA	NA	NA	NA	NA
80	24.01_Cyclohexanone_31	NA	NA	NA	NA	NA	NA	NA	NA	NA	NA	NA	NA	NA	NA	NA	NA	NA	NA	NA	NA	NA	NA	NA	NA	NA	NA	NA	NA	NA	NA	NA	NA	NA	NA	NA	NA	NA	NA	NA	NA	NA	NA	NA	NA	NA	NA	NA	NA
82	24.62_Ethanone, 1-(2-furanyl)_85	NA	NA	NA	NA	NA	NA	NA	NA	NA	NA	NA	NA	NA	NA	NA	NA	NA	NA	NA	NA	NA	NA	NA	NA	NA	NA	NA	NA	NA	NA	NA	NA	NA	NA	NA	NA	NA	NA	NA	NA	NA	2702592	2594304	3607296	4873216	4622848	3311104	4320000
83	24.67_Benzene, (1-nitropropyl)_56	NA	NA	NA	NA	NA	3129088	3164416	3166720	3218944	3454208	679872	587712	660672	590528	NA	NA	NA	NA	1244544	4048896	3815168	4654592	3727360	731200	731520	548032	473808	597888	NA	NA	NA	3383296	4874240	3526400	6210560	6544128	1088896	1313600	568192	1047872	719808	NA	NA	NA	NA	NA	NA	NA
84	24.73_Disulfide, methyl 1-propenyl_65.1	NA	NA	NA	NA	NA	NA	NA	NA	NA	NA	NA	NA	NA	NA	NA	NA	NA	NA	NA	NA	NA	NA	NA	NA	NA	NA	NA	NA	NA	NA	NA	NA	NA	NA	NA	NA	NA	NA	NA	NA	NA	5760256	5637632	5117184	1306176	1395520	719616	1219520
85	24.90_2-Methyl-3-(methylthio) furan_61.9	NA	NA	NA	NA	NA	NA	NA	NA	NA	NA	NA	NA	NA	NA	NA	NA	NA	NA	NA	NA	NA	NA	NA	NA	NA	NA	NA	NA	NA	NA	NA	NA	NA	NA	NA	NA	NA	NA	NA	NA	NA	2843136	2339584	2500608	4162560	4213248	2926080	3420416
86	24.93_2-Heptanone, 3-methyl_82	NA	NA	NA	NA	NA	NA	NA	NA	NA	NA	NA	NA	NA	NA	NA	NA	NA	NA	NA	NA	NA	875136	850688	NA	NA	NA	NA	NA	NA	NA	NA	NA	NA	NA	524544	NA	NA	NA	NA	NA	NA	NA	NA	2110208	6430976	6619648	6279424	6922496
87	25.04_3-Hepten-2-one_59.9	NA	NA	NA	NA	NA	NA	NA	NA	NA	NA	NA	NA	NA	NA	NA	NA	NA	NA	NA	NA	NA	NA	NA	NA	NA	NA	NA	NA	NA	NA	NA	NA	NA	NA	NA	NA	NA	NA	NA	NA	NA	NA	NA	NA	NA	NA	NA	NA
88	25.06_2,2,6-Trimethyl-6-vinyltetrahydropyran_48.6	NA	NA	NA	NA	NA	NA	NA	NA	NA	NA	NA	NA	NA	NA	NA	NA	NA	NA	NA	NA	NA	NA	NA	NA	NA	NA	NA	NA	NA	NA	NA	NA	NA	NA	NA	NA	NA	NA	NA	NA	NA	583936	459104	629824	2004224	2148608	2003712	2232832
89	25.09_1H-Pyrrole, 1-butyl-_84.9	NA	NA	NA	NA	NA	NA	NA	NA	NA	NA	NA	NA	NA	NA	NA	NA	NA	NA	NA	NA	NA	NA	NA	NA	NA	NA	NA	NA	NA	NA	NA	NA	NA	NA	NA	NA	NA	NA	NA	NA	NA	NA	NA	NA	NA	NA	NA	NA
90	25.15_Benzene, 1-ethyl-3-methyl-_31.1	NA	NA	NA	NA	NA	NA	NA	NA	NA	NA	NA	NA	NA	NA	NA	NA	NA	NA	NA	NA	NA	NA	NA	NA	NA	NA	NA	NA	NA	NA	NA	NA	NA	NA	NA	NA	NA	NA	NA	NA	NA	2415360	2362368	3026176	4160000	3661824	2935296	3895296
91	25.16_3-octanone_39.1	NA	NA	NA	NA	NA	NA	NA	NA	NA	NA	NA	NA	NA	NA	NA	NA	NA	NA	NA	NA	NA	NA	NA	NA	NA	NA	NA	NA	NA	NA	NA	NA	NA	NA	NA	NA	NA	NA	NA	NA	NA	NA	NA	NA	1771072	1966016	1272768	1444480
92	25.27_Heptane, 2,2,4,6,6-pentamethyl-_59.2	NA	11517952	NA	5362176	NA	NA	NA	NA	NA	NA	NA	NA	NA	NA	NA	21176320	22776832	26162176	NA	10258432	NA	8425472	10658816	NA	NA	NA	NA	NA	NA	8718336	7166464	10894336	NA	NA	NA	NA	NA	NA	NA	16510976	NA	2903552	2035840	4492544	6372864	3579648	8144896	3938560
94	25.29_3-Buten-2-ol, 4-(2,6,6-trimethyl-2-cyclohexen-1-yl)-, (3E)_40	NA	NA	NA	NA	NA	NA	NA	NA	NA	NA	NA	NA	NA	NA	NA	NA	NA	NA	NA	NA	NA	NA	NA	NA	NA	NA	NA	NA	NA	NA	NA	NA	NA	NA	NA	NA	NA	NA	NA	NA	NA	NA	747520	NA	903488	1288960	1927616	NA
95	25.29_Heptane, 2,2,4,6,6-pentamethyl_45	12334080	12726272	16590848	NA	4975104	8583168	10752000	5482752	6737664	6931968	7124480	NA	6630656	NA	14439424	NA	NA	NA	15210496	NA	16413696	NA	NA	7655424	6048000	NA	NA	4918784	11103232	NA	6722048	NA	9273344	14628864	8064256	12116992	7791104	NA	4598528	16510976	NA	NA	NA	NA	NA	NA	NA	NA
96	25.50_2,5-dimethyl-1H-pyrrole_45.6	NA	NA	NA	NA	NA	NA	NA	NA	NA	NA	NA	NA	NA	NA	NA	NA	NA	NA	NA	NA	NA	NA	NA	NA	NA	NA	NA	NA	NA	NA	NA	NA	NA	NA	NA	NA	NA	NA	NA	NA	NA	NA	NA	NA	NA	NA	NA	NA
97	25.52_1,3-Cyclohexadiene, 1,3,5,5-tetramethyl_32	NA	NA	NA	NA	NA	NA	NA	NA	NA	NA	NA	NA	NA	NA	NA	NA	NA	NA	NA	NA	NA	NA	NA	NA	NA	NA	NA	NA	NA	NA	NA	NA	NA	NA	NA	NA	NA	NA	NA	NA	NA	542464	740544	660608	1180160	1293888	800768	1585920
98	25.72_Furan, 2-pentyl-_89.9	NA	NA	NA	NA	NA	NA	NA	NA	NA	NA	NA	NA	NA	NA	NA	NA	NA	NA	NA	NA	NA	NA	NA	NA	NA	NA	NA	NA	NA	NA	NA	NA	NA	NA	NA	NA	NA	NA	NA	NA	NA	7892480	5406208	8336640	10270720	10216448	7552512	8350720
99	25.85_4-Octanone_73	NA	NA	NA	NA	NA	NA	NA	NA	NA	NA	NA	NA	NA	NA	NA	NA	NA	NA	NA	NA	NA	NA	NA	NA	NA	NA	NA	NA	NA	NA	NA	NA	NA	NA	NA	NA	NA	NA	NA	NA	NA	NA	NA	NA	NA	NA	NA	NA
100	25.88_Furan, 2-methyl-5-(methylthio)-_93.8	NA	NA	NA	NA	NA	NA	NA	NA	NA	NA	NA	NA	NA	NA	NA	NA	NA	NA	NA	NA	NA	NA	NA	NA	NA	NA	NA	NA	NA	NA	NA	NA	NA	NA	NA	NA	NA	NA	NA	NA	NA	16027648	13784064	19015680	33923072	31558656	22832128	30476288
101	26.00_3-ethyl-pyridine_63	NA	NA	NA	NA	NA	NA	NA	NA	NA	NA	NA	NA	NA	NA	NA	NA	NA	NA	NA	NA	NA	NA	NA	NA	NA	NA	NA	NA	NA	NA	NA	NA	NA	NA	NA	NA	NA	NA	NA	NA	NA	NA	NA	NA	NA	NA	NA	NA
102	26.01_1,3,8-p-Menthatriene_14	NA	NA	NA	NA	NA	NA	NA	NA	NA	NA	NA	NA	NA	NA	NA	NA	NA	NA	NA	NA	NA	NA	NA	NA	NA	NA	NA	NA	NA	NA	NA	NA	NA	NA	NA	NA	NA	NA	NA	NA	NA	NA	NA	NA	2456576	2375168	2120448	2487296
103	26.06_Nonane, 2,6-dimethyl_13	NA	NA	NA	NA	NA	NA	NA	NA	NA	NA	NA	NA	NA	NA	NA	NA	NA	NA	NA	NA	NA	NA	NA	NA	NA	NA	NA	NA	NA	NA	NA	NA	NA	NA	NA	NA	NA	NA	NA	NA	NA	NA	NA	NA	NA	NA	NA	NA
104	26.07_Cyclohexene, 3-methyl-6-(1-methylethenyl)-, (3R-trans)_11	NA	NA	NA	NA	NA	NA	NA	NA	NA	NA	NA	NA	NA	NA	NA	NA	NA	NA	NA	NA	NA	NA	NA	NA	NA	NA	NA	NA	NA	NA	NA	NA	NA	NA	NA	NA	NA	NA	NA	NA	NA	1595328	1007936	1060800	2992128	2855424	2444032	2988800
105	26.09_2,3-Dehydro-1,8-cineole_76	NA	NA	NA	NA	NA	562624	508944	528448	707648	543168	NA	NA	NA	NA	NA	NA	NA	NA	NA	823872	634048	1059392	727040	NA	NA	NA	NA	NA	NA	NA	NA	476768	556992	539008	784768	859776	NA	NA	NA	NA	NA	NA	NA	NA	NA	NA	NA	NA
106	26.20_6,8-Dioxabicyclo[3.2.1]octane, 1,5-dimethyl-, (1S)_55	NA	NA	NA	NA	NA	NA	NA	NA	NA	NA	NA	NA	NA	NA	NA	NA	NA	NA	NA	NA	NA	NA	NA	NA	NA	NA	NA	NA	NA	NA	NA	NA	NA	NA	NA	NA	NA	NA	NA	NA	NA	NA	NA	NA	NA	NA	NA	NA
107	26.22_3-methyl-cyclohexanone_55.8	NA	NA	NA	NA	NA	NA	NA	NA	NA	NA	NA	NA	NA	NA	NA	NA	NA	NA	NA	NA	NA	NA	NA	NA	NA	NA	NA	NA	NA	NA	NA	NA	NA	NA	NA	NA	NA	NA	NA	NA	NA	NA	NA	NA	NA	NA	NA	NA
108	26.29_Dimethyl trisulfide_96.4	NA	NA	NA	NA	NA	NA	NA	NA	NA	NA	NA	NA	NA	NA	NA	NA	NA	NA	NA	NA	NA	NA	NA	NA	NA	NA	NA	NA	NA	NA	NA	NA	NA	NA	NA	NA	NA	NA	NA	NA	NA	12574720	11361280	13027328	21727232	20798464	11822080	17266688
109	26.32_3-Ethylcyclopentanone_45	NA	NA	NA	NA	NA	328912	272416	316080	259488	345920	NA	NA	NA	NA	291824	222528	NA	267536	NA	429664	NA	500240	387632	NA	NA	NA	NA	NA	NA	NA	NA	304560	227760	NA	460672	406896	NA	NA	NA	NA	NA	978752	879232	NA	NA	NA	NA	NA
110	26.37_3-Heptanone, 6-methyl-_43.4	NA	NA	NA	NA	NA	NA	NA	NA	NA	NA	NA	NA	NA	NA	NA	NA	NA	NA	NA	NA	NA	NA	NA	NA	NA	NA	NA	NA	NA	NA	NA	NA	NA	NA	NA	NA	NA	NA	NA	NA	NA	NA	NA	715648	2103808	2104832	1466496	1709888
111	26.43_Mesitylene_32.9	NA	NA	NA	NA	NA	NA	NA	NA	NA	NA	NA	NA	NA	NA	NA	NA	NA	NA	NA	NA	NA	NA	NA	NA	NA	NA	NA	NA	NA	NA	NA	NA	NA	NA	NA	NA	NA	NA	NA	NA	NA	1815104	1632128	NA	9405440	9748480	7534080	9527296
112	26.55_5-Hepten-2-one, 6-methyl-_88.5	NA	NA	NA	NA	NA	NA	NA	NA	NA	NA	NA	NA	NA	NA	NA	NA	NA	NA	NA	NA	NA	NA	NA	NA	NA	NA	NA	NA	NA	NA	NA	NA	NA	NA	NA	NA	NA	NA	NA	NA	NA	NA	NA	NA	NA	NA	NA	NA
113	26.58_Benzaldehyde_1	NA	NA	NA	NA	NA	NA	NA	NA	NA	NA	157840	NA	NA	NA	NA	NA	NA	NA	267744	NA	NA	NA	NA	NA	NA	NA	NA	NA	NA	NA	NA	NA	NA	NA	NA	NA	NA	NA	NA	NA	NA	340624	299760	NA	948288	543488	772416	788544
114	26.66_2-Octanone_80.9	NA	NA	NA	NA	NA	NA	NA	NA	NA	NA	NA	NA	NA	NA	NA	NA	NA	NA	NA	NA	NA	NA	NA	NA	NA	NA	NA	NA	NA	NA	NA	NA	NA	NA	NA	NA	NA	NA	NA	NA	NA	NA	NA	NA	NA	NA	NA	NA
115	26.75_6-Hepten-3-one, 4-methyl_25	NA	NA	NA	NA	NA	NA	NA	NA	NA	NA	NA	NA	NA	NA	NA	NA	NA	NA	NA	NA	NA	NA	NA	NA	NA	NA	NA	NA	NA	NA	NA	NA	NA	NA	NA	NA	NA	NA	NA	NA	NA	NA	NA	NA	NA	NA	NA	NA
116	26.77_Terpinene_29.9	NA	NA	NA	NA	NA	NA	NA	NA	NA	NA	NA	NA	NA	NA	NA	NA	NA	NA	NA	NA	NA	NA	NA	NA	NA	NA	NA	NA	NA	NA	NA	NA	NA	NA	NA	NA	NA	NA	NA	NA	NA	12157952	9231360	12733440	23989248	26126336	17824768	24393728
117	26.82_5-methyl-2-furancarboxaldehyde_96	NA	NA	NA	NA	NA	NA	NA	NA	NA	NA	NA	NA	NA	NA	NA	NA	NA	NA	NA	NA	NA	NA	NA	NA	NA	NA	NA	NA	NA	NA	NA	NA	NA	NA	NA	NA	NA	NA	NA	NA	NA	2054400	1589504	2052096	NA	5511936	4218368	5636096
118	26.85_1,4-Cineol_87.4	NA	NA	NA	NA	NA	NA	NA	NA	NA	NA	NA	NA	NA	NA	NA	NA	NA	NA	NA	NA	NA	NA	NA	NA	NA	NA	NA	NA	NA	NA	NA	NA	NA	NA	NA	NA	NA	NA	NA	NA	NA	1692224	1720192	1848320	9491456	9408512	8254976	8635392
119	26.87_Pyrazine, trimethyl_94	NA	NA	NA	NA	NA	NA	NA	NA	NA	NA	NA	NA	NA	NA	NA	NA	NA	NA	NA	NA	NA	NA	NA	NA	NA	NA	NA	NA	NA	NA	NA	NA	NA	NA	NA	NA	NA	NA	NA	NA	NA	NA	NA	NA	NA	NA	NA	NA
120	27.01_Octanal_54	NA	NA	NA	NA	NA	NA	NA	NA	NA	NA	NA	NA	NA	NA	NA	NA	NA	NA	NA	NA	NA	NA	NA	NA	NA	NA	NA	NA	NA	NA	NA	NA	NA	NA	NA	NA	NA	NA	NA	NA	NA	NA	312832	460896	730752	851712	621632	616896
121	27.04_Cyclohexane, butyl_76	NA	NA	NA	NA	NA	NA	NA	NA	NA	NA	NA	NA	NA	NA	NA	NA	NA	NA	NA	NA	NA	NA	NA	NA	NA	NA	NA	NA	NA	NA	NA	NA	NA	NA	NA	NA	NA	NA	NA	NA	NA	NA	NA	NA	NA	NA	NA	NA
122	27.08_Hexane, 2,2,4-trimethyl-_16.9	482160	NA	740416	NA	309328	485696	NA	304720	NA	NA	NA	NA	NA	NA	785472	856000	903808	922880	NA	NA	463600	NA	NA	355056	NA	NA	NA	NA	539968	459088	NA	487072	457072	691136	421760	NA	376032	NA	NA	442960	NA	NA	NA	635392	NA	NA	NA	NA
123	27.17_Cyclohexanol, 1-methyl-4-(1-methylethenyl)-, acetate_9	NA	NA	NA	NA	NA	NA	NA	NA	NA	NA	NA	NA	NA	NA	NA	NA	NA	NA	NA	NA	NA	NA	NA	NA	NA	NA	NA	NA	NA	NA	NA	NA	NA	NA	NA	NA	NA	NA	NA	NA	NA	599872	453984	470880	3805440	3651072	2909952	3232768
124	27.26_5-methyldecane_18.4	NA	NA	NA	NA	NA	NA	NA	NA	NA	NA	NA	NA	NA	NA	NA	NA	NA	NA	NA	NA	NA	NA	NA	NA	NA	NA	NA	NA	NA	NA	NA	NA	NA	NA	NA	NA	NA	NA	NA	NA	NA	NA	NA	NA	NA	NA	NA	NA
125	27.33_Cyclobutene, bis(1-methylethylidene)-_22.2	NA	NA	NA	NA	NA	NA	NA	NA	NA	NA	NA	NA	NA	NA	NA	NA	NA	NA	NA	NA	NA	NA	NA	NA	NA	NA	NA	NA	NA	NA	NA	NA	NA	NA	NA	NA	NA	NA	NA	NA	NA	NA	NA	90488832	927203328	880803840	790495232	779943936
126	27.49_Decane, 2-methyl_30	NA	NA	NA	NA	NA	NA	NA	NA	NA	NA	NA	NA	NA	NA	NA	NA	NA	NA	NA	NA	NA	NA	NA	NA	NA	NA	NA	NA	NA	NA	NA	NA	NA	NA	NA	NA	NA	NA	NA	NA	NA	NA	NA	NA	NA	NA	NA	NA
127	27.57_1-methylene-3-(1-methylethylidene)-cyclopentane_42	NA	NA	NA	NA	NA	NA	NA	NA	NA	NA	NA	NA	NA	NA	NA	NA	NA	NA	NA	NA	NA	NA	NA	NA	NA	NA	NA	NA	NA	NA	NA	NA	NA	NA	NA	NA	NA	NA	NA	NA	NA	NA	NA	NA	NA	NA	NA	NA
128	27.59_Dimethyl sulfone_93	NA	NA	NA	NA	NA	NA	NA	NA	NA	NA	NA	NA	NA	NA	NA	NA	NA	NA	NA	NA	NA	NA	NA	NA	NA	NA	NA	NA	NA	NA	NA	NA	NA	NA	NA	NA	NA	NA	NA	NA	NA	NA	NA	NA	NA	NA	NA	NA
129	27.63_4-(2,6,6-Trimethylcyclohexa-1,3-dienyl)but-3-en-2-one_51	NA	NA	NA	NA	NA	NA	NA	NA	NA	NA	NA	NA	NA	NA	NA	NA	NA	NA	NA	NA	NA	NA	NA	NA	NA	NA	NA	NA	NA	NA	NA	NA	NA	NA	NA	NA	NA	NA	NA	NA	NA	NA	NA	NA	NA	NA	NA	NA
130	27.67_Pyrazine, 2-ethenyl-6-methyl-_71	NA	NA	NA	NA	NA	NA	NA	NA	NA	NA	NA	NA	NA	NA	NA	NA	NA	NA	NA	NA	NA	NA	NA	NA	NA	NA	NA	NA	NA	NA	NA	NA	NA	NA	NA	NA	NA	NA	NA	NA	NA	NA	NA	NA	NA	NA	NA	NA
131	27.69_Benzene, 1,2,3-trimethyl-_28.0	NA	NA	NA	NA	NA	NA	NA	NA	NA	NA	NA	NA	NA	NA	NA	NA	NA	NA	NA	NA	NA	NA	NA	NA	NA	NA	NA	NA	NA	NA	NA	NA	NA	NA	NA	NA	NA	NA	NA	NA	NA	NA	35291136	36343808	32012288	32607232	26456064	31834112
132	27.72_Eucalyptol_74	NA	NA	NA	NA	NA	NA	NA	NA	NA	NA	522224	538752	486960	536128	NA	NA	NA	NA	NA	NA	262032	NA	4034304	1391744	1552960	482368	522432	784576	NA	NA	NA	NA	NA	NA	NA	1242816	486528	641792	250064	459328	291136	NA	NA	NA	NA	NA	NA	NA
133	27.88_2(3H)-Furanone, dihydro-5-methyl_89	NA	NA	NA	NA	NA	NA	NA	NA	NA	NA	NA	NA	NA	NA	NA	NA	NA	NA	NA	NA	NA	NA	NA	NA	NA	NA	NA	NA	NA	NA	NA	NA	NA	NA	NA	NA	NA	NA	NA	NA	NA	NA	NA	NA	NA	NA	NA	NA
134	27.88_Furan, tetrahydro-2,2-dimethyl-5-(1-methyl-1-propenyl)-_88.9	NA	NA	NA	NA	NA	NA	NA	NA	NA	NA	NA	NA	NA	NA	NA	NA	NA	NA	NA	NA	NA	NA	NA	NA	NA	NA	NA	NA	NA	NA	NA	NA	NA	NA	NA	NA	NA	NA	NA	NA	NA	5414144	4766720	4348416	25566208	27598848	20761600	22888448
135	27.96_cymene_25.9	NA	NA	NA	NA	NA	NA	NA	NA	NA	NA	NA	NA	NA	NA	NA	NA	NA	NA	NA	NA	NA	NA	NA	NA	NA	NA	NA	NA	NA	NA	NA	NA	NA	NA	NA	NA	NA	NA	NA	NA	NA	NA	556160	NA	11506688	8393728	8699904	8785920
136	28.01_Benzenemethanol, ?,4-dimethyl_23	NA	NA	NA	NA	NA	NA	NA	NA	NA	NA	NA	NA	NA	NA	NA	NA	NA	NA	NA	NA	NA	NA	NA	NA	NA	NA	NA	NA	NA	NA	NA	NA	NA	NA	NA	NA	NA	NA	NA	NA	NA	928576	847040	1125248	NA	NA	NA	NA
137	28.04_1,5-Hexadiene-3,4-diol, 2,5-dimethyl_20	NA	NA	NA	NA	NA	NA	NA	NA	NA	NA	NA	NA	NA	NA	NA	NA	NA	NA	NA	NA	NA	NA	NA	NA	NA	NA	NA	NA	NA	NA	NA	NA	NA	NA	NA	NA	NA	NA	NA	NA	NA	NA	NA	NA	NA	NA	NA	NA
138	28.15_Terpinene_27.2	NA	NA	NA	NA	NA	NA	NA	NA	NA	NA	NA	NA	NA	NA	NA	NA	NA	NA	NA	NA	NA	NA	NA	NA	NA	NA	NA	NA	NA	NA	NA	NA	NA	NA	NA	NA	NA	NA	NA	NA	NA	8047104	6500096	9233408	13355008	12587008	9522176	12276736
139	28.43_1H-Pyrrole, 2-ethyl-4-methyl-_78	NA	NA	NA	NA	NA	NA	NA	NA	NA	NA	NA	NA	NA	NA	NA	NA	NA	NA	NA	NA	NA	NA	NA	NA	NA	NA	NA	NA	NA	NA	NA	NA	NA	NA	NA	NA	NA	NA	NA	NA	NA	NA	NA	NA	NA	NA	NA	NA
140	28.53_Naphthalene, decahydro-, trans_53	NA	NA	NA	NA	NA	NA	NA	NA	NA	NA	NA	NA	NA	NA	NA	NA	NA	NA	NA	NA	NA	NA	NA	NA	NA	NA	NA	NA	NA	NA	NA	NA	NA	NA	NA	NA	NA	NA	NA	NA	NA	NA	NA	NA	NA	NA	NA	NA
141	28.55_3-Thiophenecarboxaldehyde_70	NA	NA	NA	NA	NA	NA	NA	NA	NA	NA	NA	NA	NA	NA	NA	NA	NA	NA	NA	NA	NA	NA	NA	NA	NA	NA	NA	NA	NA	NA	NA	NA	NA	NA	NA	NA	NA	NA	NA	NA	NA	555136	427024	562304	1650496	906816	1421184	1390976
142	28.56_1-Pyrrolidinylacetonitrile_88.1	NA	NA	NA	NA	NA	NA	NA	NA	NA	NA	NA	NA	NA	NA	NA	NA	NA	NA	NA	NA	NA	NA	NA	NA	NA	NA	NA	NA	NA	NA	NA	NA	NA	NA	NA	NA	NA	NA	NA	NA	NA	NA	NA	NA	NA	NA	NA	NA
143	28.62_Cyclohexene, 4-methyl-1-(1-methylethenyl)_32	NA	NA	NA	NA	NA	NA	NA	NA	NA	NA	NA	NA	NA	NA	NA	NA	NA	NA	NA	NA	NA	NA	NA	NA	NA	NA	NA	NA	NA	NA	NA	NA	NA	NA	NA	NA	NA	NA	NA	NA	NA	1237312	969856	1068800	4677376	4480512	2686976	3024640
144	28.66_Cyclohexanone, 2,2,6-trimethyl_98	NA	NA	NA	NA	NA	NA	NA	NA	NA	NA	NA	NA	NA	NA	NA	NA	NA	NA	NA	NA	NA	NA	NA	NA	NA	NA	NA	NA	NA	NA	NA	NA	NA	NA	NA	NA	NA	NA	NA	NA	NA	1790848	1742720	2263808	3862528	3730432	NA	2402048
145	28.71_Undecane_36	NA	NA	NA	NA	NA	NA	NA	NA	NA	NA	NA	NA	NA	NA	NA	NA	NA	NA	NA	NA	NA	NA	NA	NA	NA	NA	NA	NA	NA	NA	NA	NA	NA	NA	NA	NA	NA	NA	NA	NA	NA	NA	NA	NA	NA	NA	NA	NA
147	28.85_3-Pentenoic acid, 4-methyl_81	NA	NA	NA	NA	NA	NA	NA	NA	NA	NA	NA	NA	NA	NA	NA	NA	NA	NA	NA	NA	NA	NA	NA	NA	NA	NA	NA	NA	NA	NA	NA	NA	NA	NA	NA	NA	NA	NA	NA	NA	NA	1368192	1155840	1341824	1799040	1647552	1492416	1811520
149	29.03_Phenol_66.9	NA	NA	NA	NA	NA	NA	NA	NA	NA	NA	NA	NA	NA	NA	NA	NA	NA	NA	NA	NA	NA	NA	NA	NA	NA	NA	NA	NA	NA	NA	NA	NA	NA	NA	NA	NA	NA	NA	NA	NA	NA	43024384	37462016	48304128	23075840	22600704	16596992	21388288
150	29.08_2-Butenoic acid, 2-methyl-, 2-propenyl ester, (E)-_34.9	NA	NA	NA	NA	NA	NA	NA	NA	NA	NA	NA	NA	NA	NA	NA	NA	NA	NA	NA	NA	NA	NA	NA	NA	NA	NA	NA	NA	NA	NA	NA	NA	NA	NA	NA	NA	NA	NA	NA	NA	NA	NA	NA	NA	NA	NA	NA	NA
151	29.19_1H-Pyrrole, 1-pentyl-_68.9	NA	NA	NA	NA	NA	NA	NA	NA	NA	NA	NA	NA	NA	NA	NA	NA	NA	NA	NA	NA	NA	NA	NA	NA	NA	NA	NA	NA	NA	NA	NA	NA	NA	NA	NA	NA	NA	NA	NA	NA	NA	NA	NA	NA	NA	NA	NA	NA
152	29.26_Terpinolene_11.6	NA	NA	NA	NA	NA	NA	NA	NA	NA	NA	NA	NA	NA	NA	NA	NA	NA	NA	NA	NA	NA	NA	NA	NA	NA	NA	NA	NA	NA	NA	NA	NA	NA	NA	NA	NA	NA	NA	NA	NA	NA	710592	NA	895168	2144000	3250176	2566656	2945792
153	29.31_Tridecanal_13	NA	NA	NA	NA	NA	NA	NA	NA	NA	NA	NA	NA	NA	NA	NA	NA	NA	NA	NA	NA	NA	NA	NA	NA	NA	NA	NA	NA	NA	NA	NA	NA	NA	NA	NA	NA	NA	NA	NA	NA	NA	NA	NA	NA	NA	NA	NA	NA
154	29.35_4-Nonanone_75.5	NA	NA	NA	NA	NA	NA	NA	NA	NA	NA	NA	NA	NA	NA	NA	NA	NA	NA	NA	NA	NA	NA	NA	NA	NA	NA	NA	NA	NA	NA	NA	NA	NA	NA	NA	NA	NA	NA	NA	NA	NA	NA	NA	NA	NA	NA	NA	NA
155	29.37_2-Carene_11.4	NA	NA	NA	NA	NA	NA	NA	NA	NA	NA	NA	NA	NA	NA	NA	NA	NA	NA	NA	NA	NA	NA	NA	NA	NA	NA	NA	NA	NA	NA	NA	NA	NA	NA	NA	NA	NA	NA	NA	NA	NA	7725568	7070720	8178688	23693312	23793664	NA	20847616
156	29.39_Citronellyl formate_9.55	NA	NA	NA	NA	NA	NA	NA	NA	NA	NA	NA	NA	NA	NA	NA	NA	NA	NA	NA	NA	NA	NA	NA	NA	NA	NA	NA	NA	NA	NA	NA	NA	NA	NA	NA	NA	NA	NA	NA	NA	NA	3962368	2996224	3229952	23349248	21651456	20006912	21289984
157	29.53_Isophorone_A_45.7	NA	NA	NA	NA	NA	NA	NA	NA	NA	NA	NA	NA	NA	NA	NA	NA	NA	NA	NA	NA	NA	NA	NA	NA	NA	NA	NA	NA	NA	NA	NA	NA	NA	NA	NA	NA	NA	NA	NA	NA	NA	8197632	8021248	8859648	6570240	6478336	6589696	5666816
158	29.54_Hexane, 1-nitro-_74.7	NA	NA	NA	NA	NA	NA	NA	NA	NA	NA	NA	NA	NA	NA	NA	NA	NA	NA	NA	NA	NA	NA	NA	NA	NA	NA	NA	NA	NA	NA	NA	NA	NA	NA	NA	NA	NA	NA	NA	NA	NA	NA	NA	NA	NA	NA	NA	NA
159	29.64_Linalool oxide_29.5	NA	NA	NA	NA	NA	NA	NA	NA	NA	NA	NA	NA	NA	NA	NA	NA	NA	NA	NA	NA	NA	NA	NA	NA	NA	NA	NA	NA	NA	NA	NA	NA	NA	NA	NA	NA	NA	NA	NA	NA	NA	2845184	2030656	2278144	6567168	7346176	6096640	5401088
160	29.68_2-Cyclopenten-1-one, 2,3-dimethyl-_67.3	NA	NA	NA	NA	NA	NA	NA	NA	NA	NA	NA	NA	NA	NA	NA	NA	NA	NA	NA	NA	NA	NA	NA	NA	NA	NA	NA	NA	NA	NA	NA	NA	NA	NA	NA	NA	NA	NA	NA	NA	NA	NA	NA	NA	NA	NA	NA	NA
162	29.82_Benzene, 1-methyl-4-(1-methylethenyl)-_21.8	NA	NA	NA	NA	NA	768384	NA	NA	551360	NA	NA	NA	NA	NA	NA	NA	NA	NA	NA	1508224	NA	1359616	1313792	NA	NA	NA	NA	NA	NA	NA	NA	NA	977088	706304	2196480	2732288	NA	NA	NA	NA	NA	35160064	29726720	41369600	460275712	475987968	396312576	466927616
163	30.01_Benzene, 1-ethyl-3,5-dimethyl_14	NA	NA	NA	NA	NA	NA	NA	NA	NA	NA	NA	NA	NA	NA	NA	NA	NA	NA	NA	NA	NA	NA	NA	NA	NA	NA	NA	NA	NA	NA	NA	NA	NA	NA	NA	NA	NA	NA	NA	NA	NA	NA	NA	NA	2290688	NA	2275840	NA
165	30.07_Cyclohexane, 1-ethyl-1,3-dimethyl-_23.4	NA	NA	NA	NA	NA	NA	NA	NA	NA	NA	NA	NA	NA	NA	NA	NA	NA	NA	NA	NA	NA	NA	NA	NA	NA	NA	NA	NA	NA	NA	NA	NA	NA	NA	NA	NA	NA	NA	NA	NA	NA	NA	NA	NA	NA	NA	NA	NA
166	30.11_(1-methylbutyl)-cyclohexane_64.8	NA	NA	NA	NA	NA	NA	NA	NA	NA	NA	NA	NA	NA	NA	NA	NA	NA	NA	NA	NA	NA	NA	NA	NA	NA	NA	NA	NA	NA	NA	NA	NA	NA	NA	NA	NA	NA	NA	NA	NA	NA	NA	NA	NA	NA	NA	NA	NA
167	30.15_2-Nonanone_62.2	NA	NA	NA	NA	NA	NA	NA	NA	NA	NA	NA	NA	NA	NA	NA	NA	NA	NA	NA	NA	NA	NA	NA	NA	NA	NA	NA	NA	NA	NA	NA	NA	NA	NA	NA	NA	NA	NA	NA	NA	NA	NA	1163968	1282496	11952128	13410304	8418304	12340224
168	30.15_3-Octanol, 3,7-dimethyl-_68.8	NA	NA	NA	NA	NA	NA	NA	NA	NA	NA	NA	NA	NA	NA	NA	NA	NA	NA	NA	NA	NA	NA	NA	NA	NA	NA	NA	NA	NA	NA	NA	NA	NA	NA	NA	NA	NA	NA	NA	NA	NA	1107392	699968	1021440	NA	NA	1437184	NA
169	30.36_2,2-Dimethylindene, 2,3-dihydro_24	NA	NA	NA	NA	NA	NA	NA	NA	NA	NA	NA	NA	NA	NA	NA	NA	NA	NA	NA	NA	NA	NA	NA	NA	NA	NA	NA	NA	NA	NA	NA	NA	NA	NA	NA	NA	NA	NA	NA	NA	NA	NA	NA	NA	1082048	1259328	799744	1052288
170	30.41_trans-Decalin, 2-methyl_41	NA	NA	NA	NA	NA	NA	NA	NA	NA	NA	NA	NA	NA	NA	NA	NA	NA	NA	NA	NA	NA	NA	NA	NA	NA	NA	NA	NA	NA	NA	NA	NA	NA	NA	NA	NA	NA	NA	NA	NA	NA	NA	NA	NA	NA	NA	NA	NA
171	30.44_Acetophenone_61.3	NA	NA	NA	NA	NA	NA	NA	NA	NA	NA	NA	NA	NA	NA	NA	NA	NA	NA	NA	NA	NA	NA	NA	NA	NA	NA	NA	NA	NA	NA	NA	NA	NA	NA	NA	NA	NA	NA	NA	NA	NA	NA	NA	NA	NA	NA	NA	NA
172	30.54_3,5-Dimethyl-2-octanone_56.5	NA	NA	NA	NA	NA	450816	398640	630784	577728	NA	NA	NA	NA	NA	NA	NA	NA	NA	NA	931136	919424	822464	929216	NA	NA	NA	NA	NA	NA	NA	NA	NA	NA	NA	NA	750976	NA	NA	NA	NA	NA	4975360	4365568	4424960	38293504	42180608	28871680	34455552
173	30.59_pentyl-cyclohexane_67.6	NA	NA	NA	NA	NA	NA	NA	NA	NA	NA	NA	NA	NA	NA	NA	NA	NA	NA	NA	NA	NA	NA	NA	NA	NA	NA	NA	NA	NA	NA	NA	NA	NA	NA	NA	NA	NA	NA	NA	NA	NA	NA	NA	NA	NA	NA	NA	NA
174	30.71_2(3H)-Furanone, 5-ethenyldihydro-5-methyl_89	NA	NA	NA	NA	NA	NA	NA	NA	NA	NA	NA	NA	NA	NA	NA	NA	NA	NA	NA	NA	NA	NA	NA	NA	NA	NA	NA	NA	NA	NA	NA	NA	NA	NA	NA	NA	NA	NA	NA	NA	NA	9277440	7217664	9439232	9970688	10522624	9141248	9940992
175	30.75_2-Cyclohexen-1-one, 3-methyl-_94.5	NA	NA	NA	NA	NA	NA	NA	NA	NA	NA	NA	NA	NA	NA	NA	NA	NA	NA	NA	NA	NA	NA	NA	NA	NA	NA	NA	NA	NA	NA	NA	NA	NA	NA	NA	NA	NA	NA	NA	NA	NA	NA	NA	NA	NA	NA	NA	NA
176	30.83_Cyclopenta[c]pyran-1,3-dione, 4,4a,5,6-tetrahydro-4,7-dimethyl_46	NA	NA	NA	NA	NA	NA	NA	NA	NA	NA	NA	NA	NA	NA	NA	NA	NA	NA	NA	NA	NA	NA	NA	NA	NA	NA	NA	NA	NA	NA	NA	NA	NA	NA	NA	NA	NA	NA	NA	NA	NA	401424	352064	NA	NA	NA	NA	NA
177	30.97_1,3,8-p-Menthatriene_33.0	NA	NA	NA	NA	NA	NA	NA	NA	NA	NA	NA	NA	NA	NA	NA	NA	NA	NA	NA	NA	NA	NA	NA	NA	NA	NA	NA	NA	NA	NA	NA	NA	NA	NA	NA	NA	NA	NA	NA	NA	NA	NA	NA	NA	3025920	2963456	2231296	2905856
178	31.07_2,5-Furandione, 3,4-dimethyl_76	NA	NA	NA	NA	NA	NA	NA	NA	NA	NA	NA	NA	NA	NA	NA	NA	NA	NA	NA	NA	NA	NA	NA	NA	NA	NA	NA	NA	NA	NA	NA	NA	NA	NA	NA	NA	NA	NA	NA	NA	NA	1034624	727104	1101248	NA	NA	NA	NA
179	31.07_Naphthalene, decahydro-2-methyl-_29.8	NA	NA	NA	NA	NA	NA	NA	NA	NA	NA	NA	NA	NA	NA	NA	NA	NA	NA	NA	NA	NA	NA	NA	NA	NA	NA	NA	NA	NA	NA	NA	NA	NA	NA	NA	NA	NA	NA	NA	NA	NA	NA	NA	NA	702656	566400	NA	171456
180	31.14_2,4,6-Octatriene, 2,6-dimethyl_17	NA	NA	NA	NA	NA	NA	NA	NA	NA	NA	NA	NA	NA	NA	NA	NA	NA	NA	NA	NA	NA	NA	NA	NA	NA	NA	NA	NA	NA	NA	NA	NA	NA	NA	NA	NA	NA	NA	NA	NA	NA	NA	NA	NA	1462912	1964928	876800	2097024
181	31.21_Phenol, 2-methoxy-_73.7	NA	NA	NA	NA	NA	NA	NA	NA	NA	NA	NA	NA	NA	NA	NA	NA	NA	NA	NA	NA	NA	NA	NA	NA	NA	NA	NA	NA	NA	NA	NA	NA	NA	NA	NA	NA	NA	NA	NA	NA	NA	29158400	22043648	30039040	18583552	18513920	14372864	18292736
182	31.38_2(3H)-Furanone, 5-ethyldihydro-	NA	NA	NA	NA	NA	NA	NA	NA	NA	NA	NA	NA	NA	NA	NA	NA	NA	NA	NA	NA	NA	NA	NA	NA	NA	NA	NA	NA	NA	NA	NA	NA	NA	NA	NA	NA	NA	NA	NA	NA	NA	NA	NA	NA	NA	NA	NA	NA
184	31.65_Benzeneacetaldehyde, alpha-ethyl_18	NA	NA	NA	NA	NA	NA	NA	NA	NA	NA	NA	NA	NA	NA	NA	NA	NA	NA	NA	NA	NA	NA	NA	NA	NA	NA	NA	NA	NA	NA	NA	NA	NA	NA	NA	NA	NA	NA	NA	NA	NA	NA	383200	NA	1752064	2143488	1486656	1673152
185	31.92_Cresol_48.1	NA	NA	NA	NA	NA	NA	NA	NA	NA	NA	NA	NA	NA	NA	NA	NA	NA	NA	NA	NA	NA	NA	NA	NA	NA	NA	NA	NA	NA	NA	NA	NA	NA	NA	NA	NA	NA	NA	NA	NA	NA	415105024	355762176	440352768	47583232	41402368	34701312	42545152
186	31.93_2H-Pyran-2-one, tetrahydro-_32.3	NA	NA	NA	NA	NA	NA	NA	NA	NA	NA	NA	NA	NA	NA	NA	NA	NA	NA	NA	NA	NA	NA	NA	NA	NA	NA	NA	NA	NA	NA	NA	NA	NA	NA	NA	NA	NA	NA	NA	NA	NA	NA	NA	NA	NA	NA	NA	NA
187	31.95_2-Ethyl-4,6-dimethyltetrahydropyran_29	NA	NA	NA	NA	NA	NA	NA	NA	NA	NA	NA	NA	NA	NA	NA	NA	NA	NA	NA	NA	NA	NA	NA	NA	NA	NA	NA	NA	NA	NA	NA	NA	NA	NA	NA	NA	NA	NA	NA	NA	NA	NA	NA	NA	NA	NA	NA	NA
188	32.01_1-Piperidineacetonitrile_88	NA	NA	NA	NA	NA	NA	NA	NA	NA	NA	NA	NA	NA	NA	NA	NA	NA	NA	NA	NA	NA	NA	NA	NA	NA	NA	NA	NA	NA	NA	NA	NA	NA	NA	NA	NA	NA	NA	NA	NA	NA	NA	NA	NA	NA	NA	NA	NA
189	32.04_Campholenal_50.2	NA	NA	NA	NA	NA	NA	NA	NA	NA	NA	NA	NA	NA	NA	NA	NA	NA	NA	NA	NA	NA	NA	NA	NA	NA	NA	NA	NA	NA	NA	NA	NA	NA	NA	NA	NA	NA	NA	NA	NA	NA	NA	NA	NA	7081728	7522560	6664704	6083328
190	32.04_Cyclohexane, ethyl_65	NA	NA	NA	NA	NA	NA	NA	NA	NA	NA	NA	NA	NA	NA	NA	NA	NA	NA	NA	NA	NA	NA	NA	NA	NA	NA	NA	NA	NA	NA	NA	NA	NA	NA	NA	NA	NA	NA	NA	NA	NA	NA	NA	NA	NA	NA	NA	NA
191	32.22_4-Acetyl-1-methylcyclohexene_85.3	NA	NA	NA	NA	NA	NA	NA	NA	NA	NA	NA	NA	NA	NA	NA	NA	NA	NA	NA	NA	NA	NA	NA	NA	NA	NA	NA	NA	NA	NA	NA	NA	NA	NA	NA	NA	NA	NA	NA	NA	NA	NA	NA	NA	NA	NA	756416	NA
192	32.25_Benzene, 1,2,3,5-tetramethyl-_12.3	NA	NA	NA	NA	NA	NA	NA	NA	NA	NA	NA	NA	NA	NA	NA	NA	NA	NA	NA	NA	NA	NA	NA	NA	NA	NA	NA	NA	NA	NA	NA	NA	NA	NA	NA	NA	NA	NA	NA	NA	NA	31408128	29976576	33681408	33865728	35622912	25611264	25407488
194	32.41_Benzene, 1-methyl-4-butyl_40	NA	NA	NA	NA	NA	NA	NA	NA	NA	NA	NA	NA	NA	NA	NA	NA	NA	NA	NA	NA	NA	NA	NA	NA	NA	NA	NA	NA	NA	NA	NA	NA	NA	NA	NA	NA	NA	NA	NA	NA	NA	NA	NA	NA	3487232	3722496	NA	3448064
195	32.64_2(3H)-Furanone, 5-ethyldihydro-5-methyl-_86.3	NA	NA	NA	NA	NA	NA	NA	NA	NA	NA	NA	NA	NA	NA	NA	NA	NA	NA	NA	NA	NA	NA	NA	NA	NA	NA	NA	NA	NA	NA	NA	NA	NA	NA	NA	NA	NA	NA	NA	NA	NA	5549056	4514560	5925632	18262016	20183040	17292288	19854336
196	32.85_Verbenone_38.2	NA	NA	NA	NA	NA	NA	NA	NA	NA	NA	NA	NA	NA	NA	NA	NA	NA	NA	NA	NA	NA	NA	NA	NA	NA	NA	NA	NA	NA	NA	NA	NA	NA	NA	NA	NA	NA	NA	NA	NA	NA	NA	NA	NA	NA	NA	NA	NA
197	32.86_Isophorone_62.2	NA	NA	NA	NA	NA	NA	NA	NA	NA	NA	NA	NA	NA	NA	NA	NA	NA	NA	NA	NA	NA	NA	NA	NA	NA	NA	NA	NA	NA	NA	NA	NA	NA	NA	NA	NA	NA	NA	NA	NA	NA	NA	NA	NA	NA	NA	NA	NA
198	32.88_Naphthalene, 1,2,3,4-tetrahydro-1,1,6-trimethyl_65	NA	NA	NA	NA	NA	NA	NA	NA	NA	NA	NA	NA	NA	NA	NA	NA	NA	NA	NA	NA	NA	NA	NA	NA	NA	NA	NA	NA	NA	NA	10595328	NA	NA	NA	2534144	2424832	NA	NA	NA	NA	NA	NA	2673920	2623744	NA	NA	NA	NA
199	32.96_Oxalic acid, butyl cyclobutyl ester_59	NA	NA	NA	NA	NA	NA	NA	NA	NA	NA	NA	NA	NA	NA	NA	NA	NA	NA	NA	442800	NA	417824	436064	NA	NA	NA	NA	NA	NA	NA	NA	NA	NA	NA	455424	623552	NA	NA	NA	NA	NA	NA	NA	NA	NA	NA	NA	NA
200	33.07_2H-Pyran-2-one, tetrahydro-6-methyl-_86.1	NA	NA	NA	NA	NA	NA	NA	NA	NA	NA	NA	NA	NA	NA	NA	NA	NA	NA	NA	NA	NA	NA	NA	NA	NA	NA	NA	NA	NA	NA	NA	NA	NA	NA	NA	NA	NA	NA	NA	NA	NA	NA	NA	NA	NA	NA	NA	NA
201	33.17_2-Bornanone_46.0	NA	NA	NA	NA	NA	275440	309520	275376	262528	312976	NA	NA	NA	NA	NA	NA	NA	NA	NA	633728	361760	461184	412080	NA	NA	NA	NA	NA	NA	NA	NA	200240	322384	242672	604608	NA	NA	NA	NA	NA	NA	NA	NA	NA	NA	NA	NA	NA
202	33.24_Cyclopentene_19.5	NA	NA	NA	NA	NA	NA	NA	NA	NA	NA	NA	NA	NA	NA	NA	NA	NA	NA	NA	NA	NA	NA	NA	NA	NA	NA	NA	NA	NA	NA	NA	NA	NA	NA	NA	NA	NA	NA	NA	NA	NA	1185792	949312	1134336	2140416	NA	NA	NA
203	33.42_2-decanone_54.7	NA	NA	NA	NA	NA	NA	NA	NA	NA	NA	NA	NA	NA	NA	NA	NA	NA	NA	NA	NA	NA	NA	NA	NA	NA	NA	NA	NA	NA	NA	NA	NA	NA	NA	NA	NA	NA	NA	NA	NA	NA	NA	NA	NA	NA	NA	NA	NA
204	33.46_Menthol_8.90	NA	NA	NA	NA	NA	439552	330544	520400	498512	555904	NA	NA	NA	NA	NA	NA	NA	NA	113392	772032	470384	655808	533504	NA	NA	NA	NA	NA	NA	NA	NA	286864	326720	262608	514864	640448	NA	NA	NA	NA	NA	1674816	8468480	2061184	65306624	57708544	34959360	42819584
205	33.48_Cyclohexanone, 2-methyl_16	NA	NA	NA	NA	NA	NA	NA	NA	NA	NA	NA	NA	NA	NA	NA	NA	NA	NA	NA	NA	NA	NA	NA	NA	NA	NA	NA	NA	NA	NA	NA	NA	NA	NA	NA	NA	NA	NA	NA	NA	NA	NA	NA	NA	NA	NA	NA	NA
206	33.52_(1,4-Dimethylpent-2-enyl)benzene_13.7	NA	NA	NA	NA	NA	NA	NA	NA	NA	NA	NA	NA	NA	NA	NA	NA	NA	NA	NA	NA	NA	NA	NA	NA	NA	NA	NA	NA	NA	NA	NA	NA	NA	NA	NA	NA	NA	NA	NA	NA	NA	151273472	157433856	149405696	38133760	39616512	32349184	32466944
207	33.60_Pinocarvone_81	NA	NA	NA	NA	NA	NA	NA	NA	NA	NA	NA	NA	NA	NA	NA	NA	NA	NA	NA	NA	NA	NA	NA	NA	NA	NA	NA	NA	NA	NA	NA	NA	NA	NA	NA	NA	NA	NA	NA	NA	NA	NA	NA	NA	NA	NA	NA	NA
208	33.64_ Octanoic acid_88	NA	NA	NA	NA	NA	NA	NA	NA	NA	NA	NA	NA	NA	NA	NA	NA	NA	NA	NA	NA	NA	NA	NA	NA	NA	NA	NA	NA	NA	NA	NA	NA	NA	NA	NA	NA	NA	NA	NA	NA	NA	NA	NA	NA	11352064	12922880	5514752	12867584
210	33.79_endo-Borneol_34	NA	NA	NA	NA	NA	NA	NA	NA	NA	NA	NA	NA	NA	NA	NA	NA	NA	NA	NA	NA	NA	NA	NA	NA	NA	NA	NA	NA	NA	NA	NA	NA	NA	NA	NA	NA	NA	NA	NA	NA	NA	NA	NA	NA	15576064	13312000	9197568	9595904
211	34.0_1H-Indene, 2,3-dihydro-1,1,5,6-tetramethyl-_33.4	NA	NA	NA	NA	NA	NA	NA	NA	NA	NA	NA	NA	NA	NA	NA	NA	NA	NA	NA	NA	NA	NA	NA	NA	NA	NA	NA	NA	NA	NA	NA	NA	NA	NA	NA	NA	NA	NA	NA	NA	NA	43814912	40275968	NA	9075712	9669632	6679808	NA
212	34.00_Terpineol_67.8	NA	NA	NA	NA	NA	NA	NA	NA	NA	NA	NA	NA	NA	NA	NA	NA	NA	NA	NA	NA	NA	NA	NA	NA	NA	NA	NA	NA	NA	NA	NA	NA	NA	NA	NA	NA	NA	NA	NA	NA	NA	NA	NA	NA	7549440	7940096	5620480	7651840
213	34.05_Octanoic acid, 2-methyl_51	NA	NA	NA	NA	NA	NA	NA	NA	NA	NA	NA	NA	NA	NA	NA	NA	NA	NA	NA	NA	NA	NA	NA	NA	NA	NA	NA	NA	NA	NA	NA	NA	NA	NA	NA	NA	NA	NA	NA	NA	NA	4629504	NA	NA	10688512	10501120	6135040	8888320
214	34.15_2-Methylbicyclo[3.3.1]nonane_8.15	NA	NA	NA	NA	NA	NA	NA	NA	NA	NA	NA	NA	NA	NA	NA	NA	NA	NA	NA	NA	NA	NA	NA	NA	NA	NA	NA	NA	NA	NA	NA	NA	NA	NA	NA	NA	NA	NA	NA	NA	NA	NA	NA	NA	NA	NA	NA	NA
215	34.20_1,3,5-Cycloheptatriene, 2,3,4,5,7,7-hexamethyl-_15.0	NA	NA	NA	NA	NA	NA	NA	NA	NA	NA	NA	NA	NA	NA	NA	NA	NA	NA	NA	NA	NA	NA	NA	NA	NA	NA	NA	NA	NA	NA	NA	NA	NA	NA	NA	NA	NA	NA	NA	NA	NA	2907136	4645632	3912192	17874944	18541568	12853248	14982144
216	34.36_Methyl salicylate_67	NA	NA	NA	NA	NA	NA	NA	NA	NA	NA	NA	NA	NA	NA	NA	NA	NA	NA	NA	NA	NA	NA	NA	NA	NA	NA	NA	NA	NA	NA	NA	NA	NA	NA	NA	NA	NA	NA	NA	NA	NA	NA	NA	1958208	2894336	3476736	2359552	2875648
217	34.59_1,4-Cyclohexanedione, 2,2,6-trimethyl_96	NA	NA	NA	NA	NA	NA	NA	NA	NA	NA	NA	NA	NA	NA	NA	NA	NA	NA	NA	NA	NA	NA	NA	NA	NA	NA	NA	NA	NA	NA	NA	NA	NA	NA	NA	NA	NA	NA	NA	NA	NA	NA	NA	NA	NA	NA	NA	NA
218	34.62_1,3-Cyclohexadiene-1-carboxaldehyde, 2,6,6-trimethyl-_87.3	NA	NA	NA	NA	NA	NA	NA	NA	NA	NA	NA	NA	NA	NA	NA	NA	NA	NA	NA	NA	NA	NA	NA	NA	NA	NA	NA	NA	NA	NA	NA	NA	NA	NA	NA	NA	NA	NA	NA	NA	NA	NA	NA	NA	NA	NA	NA	NA
221	35.25_2H-Pyran-2-one, tetrahydro-5,6-dimethyl-_54.9	NA	NA	NA	NA	NA	NA	NA	NA	NA	NA	NA	NA	NA	NA	NA	NA	NA	NA	NA	NA	NA	NA	NA	NA	NA	NA	NA	NA	NA	NA	NA	NA	NA	NA	NA	NA	NA	NA	NA	NA	NA	NA	NA	NA	NA	NA	NA	NA
222	35.55_Naphthalene, 1,2,3,4-tetrahydro-1-methyl-8-(1-methylethyl)_17	NA	NA	NA	NA	NA	NA	NA	NA	NA	NA	NA	NA	NA	NA	NA	NA	NA	NA	NA	NA	NA	NA	NA	NA	NA	NA	NA	NA	NA	NA	NA	NA	NA	NA	NA	NA	NA	NA	NA	NA	NA	NA	NA	NA	2147328	1552896	1257984	1430336
223	35.60_2-Oxabicyclo[2.2.2]octan-6-ol, 1,3,3-trimethyl_50	NA	NA	NA	NA	NA	NA	NA	NA	NA	NA	NA	NA	NA	NA	NA	NA	NA	NA	NA	NA	NA	NA	NA	NA	NA	NA	NA	NA	NA	NA	NA	NA	NA	NA	NA	NA	NA	NA	NA	NA	NA	NA	NA	NA	NA	NA	NA	NA
224	35.78_5,8-Dimethyl-1,2,3,4-tetrahydro-1-naphthol_55	NA	NA	NA	NA	NA	NA	NA	NA	NA	NA	NA	NA	NA	NA	NA	NA	NA	NA	NA	NA	NA	NA	NA	NA	NA	NA	NA	NA	NA	NA	NA	NA	NA	NA	NA	NA	NA	NA	NA	NA	NA	NA	NA	NA	611072	NA	NA	NA
225	35.83_Pulegone_40.0	NA	NA	NA	NA	NA	NA	NA	NA	NA	NA	NA	NA	NA	NA	NA	NA	NA	NA	NA	NA	NA	NA	NA	NA	NA	NA	NA	NA	NA	NA	NA	NA	NA	NA	NA	NA	NA	NA	NA	NA	NA	NA	NA	NA	NA	NA	NA	NA
226	36.12_Carvone_68	497168	NA	282000	NA	NA	493312	560448	638144	672768	517504	NA	NA	NA	NA	609152	NA	NA	NA	NA	1045440	741824	1184384	1313600	NA	NA	NA	NA	NA	396384	383984	NA	484560	577856	460624	1366208	1676480	NA	NA	NA	NA	NA	6870272	5495040	6271744	10651648	11509760	8570880	10266624
227	36.25_2(1H)-Naphthalenone, 3,4,4a,5,6,7-hexahydro-1,1,4a-trimethyl-_16.8	NA	NA	NA	NA	NA	NA	NA	NA	NA	NA	NA	NA	NA	NA	NA	NA	NA	NA	NA	NA	NA	NA	NA	NA	NA	NA	NA	NA	NA	NA	NA	NA	NA	NA	NA	NA	NA	NA	NA	NA	NA	NA	NA	NA	NA	NA	3556608	NA
228	36.26_3-Isopropylbenzaldehyde_39	NA	NA	NA	NA	NA	637440	450560	784640	543360	561536	741888	507520	465632	495968	NA	NA	NA	NA	NA	1045696	802112	1012032	916032	694976	776832	499888	NA	509120	NA	NA	NA	445408	508752	291664	1094400	1357888	417856	710144	292256	427744	368320	NA	NA	NA	2394112	2563072	1979648	2191872
230	36.43_1,3-Cyclopentadiene, 1,2-dimethyl_30	NA	NA	NA	NA	NA	NA	266784	295360	262944	NA	NA	NA	NA	NA	NA	NA	NA	NA	NA	537984	410608	381088	NA	NA	NA	NA	NA	NA	NA	NA	NA	NA	400848	NA	NA	707072	NA	NA	NA	NA	NA	NA	NA	NA	NA	NA	NA	NA
231	36.61_1,5,9,9-Tetramethyl-2-methylene-spiro[3.5]non-5-ene_23	NA	NA	NA	NA	NA	NA	NA	NA	NA	NA	NA	NA	NA	NA	NA	NA	NA	NA	NA	NA	NA	NA	NA	NA	NA	NA	NA	NA	NA	NA	NA	NA	NA	NA	NA	NA	NA	NA	NA	NA	NA	NA	NA	NA	1750912	1511296	1221888	1620480
232	36.74_Naphthalene, 1,2,3,4-tetrahydro-1,1,6-trimethyl_55	NA	NA	NA	NA	NA	NA	NA	NA	NA	NA	NA	NA	NA	NA	NA	NA	NA	NA	NA	NA	NA	NA	NA	NA	NA	NA	NA	NA	NA	NA	NA	NA	NA	NA	NA	NA	NA	NA	NA	NA	NA	34373632	32838656	32232448	NA	6169600	NA	5497344
233	36.78_1-Oxaspiro[4.5]dec-6-ene, 2,6,10,10-tetramethyl-_84.6	NA	NA	NA	NA	NA	NA	NA	NA	NA	NA	NA	NA	NA	NA	NA	NA	NA	NA	NA	NA	NA	NA	NA	NA	NA	NA	NA	NA	NA	NA	NA	NA	NA	NA	NA	667072	NA	NA	NA	NA	NA	35504128	32716800	35741696	53264384	55939072	43491328	47996928
234	36.94_Naphthalene, 1,2,3,4-tetrahydro-1-methyl-8-(1-methylethyl)_44	NA	NA	NA	NA	NA	NA	NA	NA	NA	NA	NA	NA	NA	NA	NA	NA	NA	NA	NA	NA	NA	NA	NA	NA	NA	NA	NA	NA	NA	NA	NA	NA	NA	NA	NA	NA	NA	NA	NA	NA	NA	NA	NA	NA	1434304	NA	1090944	1190784
235	37.03_trans-alpha-Bergamotene_11	NA	NA	NA	NA	NA	NA	NA	NA	NA	NA	NA	NA	NA	NA	NA	NA	NA	NA	NA	NA	NA	NA	NA	NA	NA	NA	NA	NA	NA	NA	NA	NA	NA	NA	NA	NA	NA	NA	NA	NA	NA	NA	NA	NA	2059584	2189056	1724736	2102272
238	37.55_3-Carene_12	NA	NA	NA	NA	NA	NA	NA	NA	NA	NA	NA	NA	NA	NA	NA	NA	NA	NA	NA	NA	NA	NA	NA	NA	NA	NA	NA	NA	NA	NA	NA	NA	NA	NA	NA	NA	NA	NA	NA	NA	NA	1317632	1111680	1051712	3766272	3761408	3138304	3191296
239	37.56_2-Butanone, 4-(2,2-dimethyl-6-methylenecyclohexyl)-_25.0	NA	NA	NA	NA	NA	NA	NA	NA	NA	NA	NA	NA	NA	NA	NA	NA	NA	NA	NA	NA	NA	NA	NA	NA	NA	NA	NA	NA	NA	NA	NA	NA	NA	NA	NA	NA	NA	NA	NA	NA	NA	1622208	1275968	1312128	NA	NA	NA	NA
240	37.69_Bisabolol_18.2	NA	NA	NA	NA	NA	NA	NA	NA	NA	NA	NA	NA	NA	NA	NA	NA	NA	NA	NA	NA	NA	NA	NA	NA	NA	NA	NA	NA	NA	NA	NA	NA	NA	NA	NA	NA	NA	NA	NA	NA	NA	NA	NA	NA	NA	NA	NA	NA
241	37.72_Naphthalene, 1,2,3,4-tetrahydro-1,8-dimethyl-_31.2	NA	NA	NA	NA	NA	NA	NA	NA	NA	NA	NA	NA	NA	NA	NA	NA	NA	NA	NA	NA	NA	NA	NA	NA	NA	NA	NA	NA	NA	NA	NA	NA	NA	NA	NA	NA	NA	NA	NA	NA	NA	3025664	3137280	3911168	27659264	25985024	19587072	22105088
243	37.91_Naphthalene, 1,2,3,4-tetrahydro-1,6,8-trimethyl-_27.7	NA	NA	NA	NA	NA	NA	NA	NA	NA	NA	NA	NA	NA	NA	NA	NA	NA	NA	NA	NA	NA	NA	NA	NA	NA	NA	NA	NA	NA	NA	NA	NA	NA	NA	NA	NA	NA	NA	NA	NA	NA	101978112	108609536	102866944	11649024	9826304	7978240	7921408
244	38.08_2,6,10-Dodecatrienal, 3,7,11-trimethyl-, (E,E)_24	NA	NA	NA	NA	NA	NA	NA	NA	NA	NA	NA	NA	NA	NA	NA	NA	NA	NA	NA	NA	NA	NA	NA	NA	NA	NA	NA	NA	NA	NA	NA	NA	NA	NA	NA	NA	NA	NA	NA	NA	NA	10194944	9682944	9986048	1237056	1088000	NA	936512
245	38.23_Phenol, 2-(1,1-dimethyl-2-propenyl)-3,6-dimethyl_42	NA	NA	NA	NA	NA	NA	NA	NA	NA	NA	NA	NA	NA	NA	NA	NA	NA	NA	NA	NA	NA	NA	NA	NA	NA	NA	NA	NA	NA	NA	NA	NA	NA	NA	NA	NA	NA	NA	NA	NA	NA	1691840	2526208	3168256	5943552	6238208	5048064	5683712
246	38.32_1H-Inden-1-one, 2,3-dihydro-3,3,5,6-tetramethyl-_32.9	NA	NA	NA	NA	NA	NA	NA	NA	NA	NA	NA	NA	NA	NA	NA	NA	NA	NA	NA	NA	NA	NA	NA	NA	NA	NA	NA	NA	NA	NA	NA	NA	NA	NA	NA	NA	NA	NA	NA	NA	NA	50016256	48386048	51433472	65163264	70529024	47357952	53837824
247	38.46_Hexanoic acid, anhydride_5.31	NA	NA	NA	NA	NA	NA	NA	NA	NA	NA	NA	NA	NA	NA	NA	NA	NA	NA	NA	NA	NA	NA	NA	NA	NA	NA	NA	NA	NA	NA	NA	NA	NA	NA	NA	NA	NA	NA	NA	NA	NA	2019264	1690304	2341376	11716608	10696704	8061440	9962496
248	38.54_2-Methoxy-4-vinylphenol_20.7	NA	NA	NA	NA	NA	NA	NA	NA	NA	NA	NA	NA	NA	NA	NA	NA	NA	NA	NA	NA	NA	NA	NA	NA	NA	NA	NA	NA	NA	NA	NA	NA	NA	NA	NA	NA	NA	NA	NA	NA	NA	NA	NA	NA	5493504	NA	NA	NA
249	38.56_Naphthalene, 1,2,3,4-tetrahydro-1,1,6-trimethyl_58	NA	NA	NA	NA	NA	NA	NA	NA	NA	NA	NA	NA	NA	NA	NA	NA	NA	NA	NA	NA	NA	NA	NA	NA	NA	NA	NA	NA	NA	NA	NA	NA	NA	NA	NA	NA	NA	NA	NA	NA	NA	4085248	4793600	5198592	6731264	NA	6431232	6466304
250	38.68_1, 1, 5-Trimethyl-1, 2-dihydronaphthalene_64.1	NA	NA	NA	NA	NA	NA	NA	NA	NA	NA	NA	NA	NA	NA	NA	NA	NA	NA	NA	NA	NA	NA	NA	NA	NA	NA	NA	NA	NA	NA	NA	NA	NA	NA	NA	NA	NA	NA	NA	NA	NA	400588800	389955584	397705216	278659072	301891584	216465408	269549568
251	38.76_Propane, 1-isothiocyanato-3-(methylthio)-_97.0	NA	NA	NA	NA	NA	NA	NA	NA	NA	NA	NA	NA	NA	NA	NA	NA	NA	NA	NA	NA	NA	NA	NA	NA	NA	NA	NA	NA	NA	NA	542976	NA	NA	NA	NA	NA	NA	NA	NA	NA	NA	NA	NA	NA	NA	NA	NA	NA
253	38.92_Isoaromadendrene epoxide_13.8	NA	NA	NA	NA	NA	NA	NA	NA	NA	NA	NA	NA	NA	NA	NA	NA	NA	NA	NA	NA	NA	NA	NA	NA	NA	NA	NA	NA	NA	NA	NA	NA	NA	NA	NA	NA	NA	NA	NA	NA	NA	NA	NA	NA	24026112	29106176	20900864	24839168
254	39.12_Benzene, 1-methyl-4-(1-methylethenyl)-_10.1	NA	NA	NA	NA	NA	NA	NA	NA	NA	NA	NA	NA	NA	NA	NA	NA	NA	NA	NA	NA	NA	NA	NA	NA	NA	NA	NA	NA	NA	NA	NA	NA	NA	NA	NA	NA	NA	NA	NA	NA	NA	NA	NA	NA	28390400	30601216	18440192	27738112
255	39.19_Benzene, 2-(2-butenyl)-1,3,5-trimethyl-_45.7	NA	NA	NA	NA	NA	NA	NA	NA	NA	NA	NA	NA	NA	NA	NA	NA	NA	NA	NA	NA	NA	NA	NA	NA	NA	NA	NA	NA	NA	NA	NA	NA	NA	NA	NA	NA	NA	NA	NA	NA	NA	36208640	35368960	37396480	6889216	6809344	5101056	6327808
256	39.70_1,2,3-Trimethylindene_47	NA	NA	NA	NA	NA	NA	NA	NA	NA	NA	NA	NA	NA	NA	NA	NA	NA	NA	NA	NA	NA	NA	NA	NA	NA	NA	NA	NA	NA	NA	NA	NA	NA	NA	NA	NA	NA	NA	NA	NA	NA	833472	909824	784320	6369024	8398848	5198336	7846656
257	39.91_Propanoic acid, 2-methyl-, 3-hydroxy-2,4,4-trimethylpentyl ester_79.7	NA	NA	NA	NA	NA	NA	NA	NA	NA	NA	NA	NA	NA	NA	NA	NA	NA	NA	NA	NA	NA	NA	NA	NA	NA	NA	NA	NA	NA	NA	NA	NA	NA	NA	NA	NA	NA	NA	NA	NA	NA	NA	NA	NA	NA	NA	NA	NA
258	40.00_2-Buten-1-one, 1-(2,6,6-trimethyl-1,3-cyclohexadien-1-yl)-_55.7	NA	NA	NA	NA	NA	NA	NA	NA	NA	NA	NA	NA	NA	NA	NA	NA	NA	NA	NA	NA	NA	NA	NA	NA	NA	NA	NA	NA	NA	NA	NA	NA	NA	NA	NA	NA	NA	NA	NA	NA	NA	65220608	61243392	62517248	16378880	17823744	13680640	13911040
261	40.46_Cedr-8-ene_22.8	NA	NA	NA	NA	NA	NA	NA	NA	NA	NA	NA	NA	NA	NA	NA	NA	NA	NA	NA	NA	NA	NA	NA	NA	NA	NA	NA	NA	NA	NA	NA	NA	NA	NA	NA	NA	NA	NA	NA	NA	NA	13713408	12600320	11830272	3200256	3794944	2638080	3894016
262	41.17_5-Bromo-4-hydroxy-m-cymene_78	NA	NA	NA	NA	NA	NA	NA	NA	NA	NA	NA	NA	NA	NA	NA	NA	NA	NA	NA	NA	NA	NA	NA	NA	NA	NA	NA	NA	NA	NA	NA	NA	NA	NA	NA	NA	NA	NA	NA	NA	NA	3211520	2189312	2161664	3859456	3799040	2028928	2410240
263	41.29_B-Vatirenene_44.2	NA	NA	NA	NA	NA	NA	NA	NA	NA	NA	NA	NA	NA	NA	NA	NA	NA	NA	NA	NA	NA	NA	NA	NA	NA	NA	NA	NA	NA	NA	NA	NA	NA	NA	NA	NA	NA	NA	NA	NA	NA	3224320	NA	NA	NA	NA	NA	NA
264	41.31_Phenol, 2,6-bis(1,1-dimethylethyl)-_45.7	NA	NA	NA	NA	NA	NA	NA	NA	NA	NA	NA	NA	NA	NA	NA	NA	NA	NA	NA	NA	NA	NA	NA	NA	NA	NA	NA	NA	NA	NA	NA	NA	NA	NA	NA	NA	NA	NA	NA	NA	NA	NA	NA	NA	NA	NA	NA	NA
265	41.49_Spiro[5.5]undec-2-ene, 3,7,7-trimethyl-11-methylene-, (-)_10	NA	NA	NA	NA	NA	NA	NA	NA	NA	NA	NA	NA	NA	NA	NA	NA	NA	NA	NA	NA	NA	NA	NA	NA	NA	NA	NA	NA	NA	NA	NA	NA	NA	NA	NA	NA	NA	NA	NA	NA	NA	2376704	2068032	2412288	NA	NA	NA	NA
266	41.57_Isolongifolene, 4,5-dehydro_40	NA	NA	NA	NA	NA	NA	NA	NA	NA	NA	NA	NA	NA	NA	NA	NA	NA	NA	NA	NA	NA	NA	NA	NA	NA	NA	NA	NA	NA	NA	NA	NA	NA	NA	NA	NA	NA	NA	NA	NA	NA	2570240	2254848	2806528	1821504	1545408	1011072	1333952
267	41.89_Gurjunene_25.1	NA	NA	NA	NA	NA	NA	NA	NA	NA	NA	NA	NA	NA	NA	NA	NA	NA	NA	NA	NA	NA	NA	NA	NA	NA	NA	NA	NA	NA	NA	NA	NA	NA	NA	NA	NA	NA	NA	NA	NA	NA	10429440	8180992	10431488	NA	NA	NA	NA
269	7.19_Furan_88.3	NA	NA	NA	NA	NA	NA	NA	NA	NA	NA	NA	NA	NA	NA	NA	NA	NA	NA	NA	NA	NA	NA	NA	NA	NA	NA	NA	NA	NA	NA	NA	NA	NA	NA	NA	NA	NA	NA	NA	NA	NA	15868928	12783616	NA	53747712	54906880	39723008	NA
270	7.52_Propanal_95.3	NA	NA	NA	NA	NA	NA	NA	NA	NA	NA	NA	NA	NA	NA	NA	NA	NA	NA	NA	NA	NA	NA	NA	NA	NA	NA	NA	NA	NA	NA	NA	NA	324704	NA	272816	NA	NA	NA	NA	NA	NA	732992	NA	NA	NA	NA	357728	375184
272	7.83_Dimethyl sulfide_57.9	NA	NA	NA	NA	NA	NA	NA	NA	NA	NA	389952	NA	NA	NA	NA	NA	NA	NA	NA	NA	NA	NA	NA	287216	NA	NA	NA	188928	NA	NA	NA	NA	NA	NA	NA	NA	NA	NA	NA	NA	NA	NA	NA	NA	NA	NA	NA	NA
274	8.28_Acetic anhydride_62	NA	NA	NA	NA	NA	NA	NA	NA	NA	NA	NA	NA	NA	NA	NA	NA	NA	NA	NA	NA	1491008	NA	NA	NA	NA	NA	NA	NA	NA	NA	NA	NA	NA	NA	NA	NA	NA	NA	NA	NA	NA	NA	NA	NA	NA	NA	NA	NA
275	8.30_Acetonitrile_54	NA	NA	NA	NA	NA	NA	NA	NA	NA	489456	NA	NA	NA	NA	NA	NA	NA	NA	NA	NA	517824	NA	NA	NA	NA	NA	NA	NA	NA	NA	NA	NA	NA	NA	NA	NA	NA	NA	NA	NA	NA	NA	NA	NA	NA	NA	NA	NA
276	9.49_Propanal, 2-methyl-_93.9	NA	NA	NA	NA	NA	NA	NA	NA	NA	NA	NA	NA	NA	NA	NA	NA	NA	NA	NA	NA	NA	NA	NA	NA	NA	NA	NA	NA	NA	NA	NA	NA	NA	NA	NA	NA	NA	NA	NA	NA	NA	NA	NA	NA	NA	NA	NA	NA
[truncated: 33 more columns]
