# Supplementary material for: Freeze-drying: an alternative method for the analysis of volatile organic compounds in the headspace of urine samples using solid phase micro-extraction coupled to gas chromatography - mass spectrometry
Source: Chem Cent J. 2016 Mar 1;10:9. doi: 10.1186/s13065-016-0155-2 (PMC4772446; doi:10.1186/s13065-016-0155-2)
Supplement: Supplementary file 6 — 10.1186/s13065-016-0155-2 Column degradation. This csv file contains the metabolites defined as product of GC column degradation. This file can be visualised using a text editor. [file 13065_2016_155_MOESM6_ESM.csv]

	Name	140821_4ML_FRESH_Patient1_1	140821_4ML_FRESH_Patient1_2	140821_4ML_FRESH_Patient1_3	140821_4ML_FRESH_Patient1_4	140821_4ML_FRESH_Patient1_5	140818_4ML_FRESH_Patient2_1	140818_4ML_FRESH_Patient2_2	140818_4ML_FRESH_Patient2_3	140818_4ML_FRESH_Patient2_4	140818_4ML_FRESH_Patient2_5	140816_4ML_FRESH_Patient3_1	140816_4ML_FRESH_Patient3_2	140816_4ML_FRESH_Patient3_3	140816_4ML_FRESH_Patient3_4	140823_4ML_RAW_URINE_Patient1_1	140824_4ML_RAW_URINE_Patient1_2	140825_4ML_RAW_URINE_Patient1_4	140825_4ML_RAW_URINE_Patient1_5	140820_4ML_RAW_URINE_Patient2_1	140820_4ML_RAW_URINE_Patient2_2	140822_4ML_RAW_URINE_Patient2_3	140822_4ML_RAW_URINE_Patient2_4	140823_4ML_RAW_URINE_Patient2_5	140817_4ML_RAW_URINE_Patient3_1	140817_4ML_RAW_URINE_Patient3_2	140818_4ML_RAW_URINE_Patient3_3	140819_4ML_RAW_URINE_Patient3_4	140819_4ML_RAW_URINE_Patient3_5	140823_4ML_URINE_ADD_NACL_Patient1_1	140824_4ML_URINE_ADD_NACL_Patient1_2	140825_4ML_URINE_ADD_NACL_Patient1_4	140819_4ML_URINE_ADD_NACL_Patient2_1	140820_4ML_URINE_ADD_NACL_Patient2_2	140822_4ML_URINE_ADD_NACL_Patient2_3	140822_4ML_URINE_ADD_NACL_Patient2_4	140823_4ML_URINE_ADD_NACL_Patient2_5	140817_4ML_URINE_ADD_NACL_Patient3_1	140817_4ML_URINE_ADD_NACL_Patient3_2	140818_4ML_URINE_ADD_NACL_Patient3_3	140819_4ML_URINE_ADD_NACL_Patient3_4	140819_4ML_URINE_ADD_NACL_Patient3_5	140823_4ML_URINE_ADD_HCL_Patient1_1	140824_4ML_URINE_ADD_HCL_Patient1_3	140825_4ML_URINE_ADD_HCL_Patient1_4	140820_4ML_URINE_ADD_HCL_Patient2_1	140820_4ML_URINE_ADD_HCL_Patient2_2	140822_4ML_URINE_ADD_HCL_Patient2_3	140822_4ML_URINE_ADD_HCL_Patient2_4
1	Replicates	Fresh	Fresh	Fresh	Fresh	Fresh	Fresh	Fresh	Fresh	Fresh	Fresh	Fresh	Fresh	Fresh	Fresh	Raw	Raw	Raw	Raw	Raw	Raw	Raw	Raw	Raw	Raw	Raw	Raw	Raw	Raw	NaCl	NaCl	NaCl	NaCl	NaCl	NaCl	NaCl	NaCl	NaCl	NaCl	NaCl	NaCl	NaCl	HCl	HCl	HCl	HCl	HCl	HCl	HCl
6	RT_18.02	12128256	12119040	10827776	10365952	11329536	9919488	9749504	9290752	9815040	9517056	11485184	10668032	10353664	11551744	13414400	13388800	11485184	13156352	10430464	14741504	17461248	14025728	13320192	NA	11985920	9736192	9742336	10315776	13719552	14941184	10420224	13147136	12067840	11032576	11131904	13276160	13857792	9686016	9242624	11229184	11552768	51564544	57987072	63844352	57376768	54370304	52928512	49971200
8	RT_24.35	14557184	13351936	13668352	9103360	8565760	9240576	9374720	7339520	7848960	7863808	9738240	7667200	9496576	6608384	13161472	17774592	15165440	15956992	11157504	13237248	13239296	10638336	11005952	9014272	8311040	9107456	15022080	8056832	12732416	13413376	9275392	11592704	9613312	11560960	9798656	11283456	12357632	6243328	8344832	12476416	9825280	31800320	32291840	44433408	23485440	29426688	38952960	35803136
9	RT_25.28	NA	NA	NA	NA	NA	NA	NA	NA	NA	NA	NA	NA	NA	NA	11542528	5955584	NA	NA	8861696	10172416	NA	4320000	NA	NA	NA	651072	742016	NA	NA	3912704	NA	NA	NA	NA	3383040	NA	NA	578304	NA	NA	545920	NA	NA	259920	NA	NA	NA	NA
11	RT_28.78	NA	NA	NA	NA	NA	NA	NA	NA	NA	NA	NA	NA	NA	NA	NA	NA	NA	NA	NA	NA	NA	NA	NA	NA	NA	NA	NA	NA	NA	NA	NA	NA	NA	NA	NA	NA	NA	NA	NA	NA	NA	NA	NA	NA	NA	NA	NA	NA
2	RT_29.80	26650624	22726656	18414592	14834688	14061568	10840064	12954624	10573824	10033152	10932224	11623424	12814336	11307008	10841088	24206336	36544512	36159488	31994880	10862592	21832704	16046080	14923776	16881664	9104384	13491200	17212416	19423232	12423168	19671040	24018944	18814976	14334976	14277632	12277760	16871424	15864832	11418624	10473472	10883072	12928000	17618944	18849792	25506816	NA	30287872	20350976	31256576	15505408
3	RT_35.20	15435776	13763584	14429184	12847104	11388928	9208832	10206208	12903424	9479168	7899392	9993216	11813888	9981952	33549312	26932224	24022016	26427392	28259328	7286016	27503616	9290752	11137024	12007424	6791936	14990336	20466688	43311104	11310080	13840384	19362816	18705408	6843136	11543552	9243648	20736000	15431680	8001792	7442432	8500224	8250368	14404608	36610048	32172032	29705216	25668608	25823232	22428672	21924864
4	RT_40.19	1435136	1038784	1715648	1158720	927488	1036096	798336	2030336	787520	NA	758400	507024	1353088	3259136	4261888	1946048	2590208	4441344	782080	7121152	4919808	1134208	1196032	NA	1876992	918080	11455488	947072	1792064	2220800	1276160	1041344	978432	574720	3929600	1299904	959744	699904	1334656	1223552	1123392	5458176	3352320	3170560	2219008	2910464	1972608	2136832
[truncated: 33 more columns]
